# Supplementary material for: 3,3′-(p-Phenyl­ene)bis­(3,4-dihydro-2H-1,3-benzoxazine)
Source: Acta Crystallogr Sect E Struct Rep Online. 2009 Feb 25;65(Pt 3):o581. doi: 10.1107/S1600536809005790 (PMC2968457; doi:10.1107/S1600536809005790)
Supplement: Supplementary file 2 [file e-65-0o581-Isup2.hkl]

#
# h,k,l, Fc-squared, Fo-squared, sigma(Fo-squared) and status flag
#
data_I
_shelx_title ' ppdf in P 21/c'
_shelx_refln_list_code          4
_shelx_F_calc_maximum       93.10
_exptl_crystal_F_000       364.00
_reflns_d_resolution_high  0.6143
 
loop_
 _symmetry_equiv_pos_as_xyz
 'x, y, z'
 '-x, y+1/2, -z+1/2'
 '-x, -y, -z'
 'x, -y-1/2, z-1/2'
 
_cell_length_a     9.1908
_cell_length_b     8.7940
_cell_length_c    11.3171
_cell_angle_alpha  90.000
_cell_angle_beta  113.896
_cell_angle_gamma  90.000
 
_shelx_F_squared_multiplier     1.000
 
loop_
 _refln_index_h
 _refln_index_k
 _refln_index_l
 _refln_F_squared_calc
 _refln_F_squared_meas
 _refln_F_squared_sigma
 _refln_observed_status
   1   0   0       86.77       74.57      2.12 o
   2   0   0     1032.77     1190.55     12.90 o
   3   0   0      780.65      888.53      9.70 o
   4   0   0      471.82      599.09      6.68 o
   5   0   0        2.53        0.00      0.13 o
   6   0   0       70.57       76.78      1.22 o
   7   0   0       41.24       51.85      0.92 o
   8   0   0       10.07        8.87      0.68 o
   9   0   0       23.05       20.83      0.81 o
  10   0   0       23.37       24.43      1.19 o
  11   0   0       14.28       18.17      2.55 o
  12   0   0        2.88        2.60      0.99 o
  13   0   0        0.17       -0.66      0.66 o
   1   1   0     2392.05     2481.38     44.12 o
   2   1   0     1782.73     1854.29     14.23 o
   3   1   0      130.03      156.61      1.34 o
   4   1   0       66.46       80.97      0.74 o
   5   1   0        0.37        0.18      0.09 o
   6   1   0       14.51       17.99      0.32 o
   7   1   0      230.57      226.65      2.16 o
   8   1   0        1.35        0.96      0.21 o
   9   1   0        0.45        0.30      0.26 o
  10   1   0       26.63       28.45      0.93 o
  11   1   0       35.09       42.60      1.17 o
  12   1   0        0.00       -0.25      0.45 o
  13   1   0        1.94        0.86      1.64 o
   0   2   0      565.11      574.74     17.33 o
   1   2   0      296.93      301.51      3.39 o
   2   2   0       77.47       77.10      0.81 o
   3   2   0      307.63      300.07      2.60 o
   4   2   0       99.54      124.42      1.23 o
   5   2   0       18.16       17.60      0.37 o
   6   2   0       27.17       22.15      0.38 o
   7   2   0      696.64      628.07      6.34 o
   8   2   0       15.97       20.29      0.86 o
   9   2   0       30.78       29.29      0.67 o
  10   2   0       11.94       12.65      0.64 o
  11   2   0       10.81       11.99      0.70 o
  12   2   0        4.13        4.21      0.78 o
  13   2   0        7.83        8.12      1.07 o
   1   3   0      110.39       97.67      1.14 o
   2   3   0       37.21       33.71      0.74 o
   3   3   0        1.36        2.71      0.30 o
   4   3   0      219.51      226.57      2.27 o
   5   3   0       88.15       86.73      0.99 o
   6   3   0       41.68       44.09      0.68 o
   7   3   0      246.99      226.46      2.34 o
   8   3   0      223.20      190.92      2.35 o
   9   3   0       17.28       18.49      0.57 o
  10   3   0        0.31       -0.03      0.34 o
  11   3   0       13.41       11.99      0.84 o
  12   3   0        3.89        3.30      0.78 o
  13   3   0        1.55        0.40      0.70 o
   0   4   0       25.15       27.53      0.49 o
   1   4   0      535.06      561.46      5.68 o
   2   4   0        2.53        3.19      0.20 o
   3   4   0      548.72      619.28      5.63 o
   4   4   0        3.44        3.24      0.29 o
   5   4   0       26.72       30.70      0.58 o
   6   4   0      125.57      125.36      1.82 o
   7   4   0      218.73      198.31      2.68 o
   8   4   0       18.28       18.27      0.70 o
   9   4   0        0.12        0.08      0.38 o
  10   4   0        0.00       -0.32      0.32 o
  11   4   0       23.02       25.84      1.14 o
  12   4   0        3.26        4.13      0.84 o
  13   4   0        4.14        4.14      0.85 o
   1   5   0      141.85      142.12      1.70 o
   2   5   0       29.73       34.08      0.64 o
   3   5   0      284.48      289.32      2.63 o
   4   5   0      139.63      140.40      1.30 o
   5   5   0       41.51       42.49      0.74 o
   6   5   0       37.80       39.46      0.91 o
   7   5   0        2.95        3.25      0.40 o
   8   5   0        0.41        1.00      0.33 o
   9   5   0        5.68        7.42      0.63 o
  10   5   0       17.45       16.85      0.81 o
  11   5   0       67.08       77.37      1.95 o
  12   5   0        0.15        1.19      0.74 o
   0   6   0      783.72      822.29      9.17 o
   1   6   0       31.66       30.65      0.54 o
   2   6   0       18.83       14.33      0.46 o
   3   6   0      128.10      128.62      1.36 o
   4   6   0      163.29      146.35      1.53 o
   5   6   0       10.02        9.11      0.43 o
   6   6   0       51.49       46.87      1.05 o
   7   6   0       13.66       12.45      0.60 o
   8   6   0        2.36        2.01      0.47 o
   9   6   0        0.16        0.39      0.43 o
  10   6   0        0.20        0.18      0.40 o
  11   6   0        1.78        1.96      0.61 o
  12   6   0       16.90       19.82      2.79 o
   1   7   0      162.45      156.50      1.74 o
   2   7   0      143.25      134.32      1.57 o
   3   7   0      101.12       86.00      1.13 o
   4   7   0      444.60      427.50      4.17 o
   5   7   0       24.35       24.36      0.79 o
   6   7   0       11.31       10.13      0.56 o
   7   7   0       10.27        9.44      0.65 o
   8   7   0        9.50       10.79      0.74 o
   9   7   0        3.83        2.98      0.47 o
  10   7   0        0.60       -0.12      0.41 o
  11   7   0        3.15        2.38      0.60 o
   0   8   0       17.00       15.15      0.55 o
   1   8   0       65.63       59.15      1.11 o
   2   8   0      123.22      118.05      1.44 o
   3   8   0        4.92        4.21      0.32 o
   4   8   0       34.48       34.02      1.08 o
   5   8   0       13.69       13.42      0.61 o
   6   8   0       35.73       35.85      0.96 o
   7   8   0        3.52        2.98      0.43 o
   8   8   0        2.03        1.85      0.44 o
   9   8   0        3.09        2.26      0.49 o
  10   8   0        8.22        9.73      0.83 o
  11   8   0        3.71        3.95      0.68 o
   1   9   0        0.47        0.48      0.35 o
   2   9   0        1.03        0.89      0.26 o
   3   9   0        0.08        0.15      0.25 o
   4   9   0       13.44       14.80      0.90 o
   5   9   0       34.16       32.95      1.01 o
   6   9   0        4.12        4.41      0.47 o
   7   9   0        0.51       -0.33      0.33 o
   8   9   0        8.00        7.90      0.57 o
   9   9   0        8.75       11.44      0.87 o
  10   9   0        0.05        0.36      0.51 o
   0  10   0        0.72        0.20      0.68 o
   1  10   0        8.01        6.34      0.56 o
   2  10   0       39.74       40.47      1.02 o
   3  10   0       29.22       28.15      1.07 o
   4  10   0       45.80       43.54      1.31 o
   5  10   0        8.55       10.00      0.60 o
   6  10   0        1.35        0.58      0.47 o
   7  10   0       10.71        7.21      0.56 o
   8  10   0        0.09       -0.25      0.42 o
   9  10   0        6.98        6.67      0.76 o
   1  11   0       11.60       12.00      0.84 o
   2  11   0       24.71       24.55      0.86 o
   3  11   0       42.08       41.77      1.33 o
   4  11   0        2.51        2.52      0.57 o
   5  11   0        2.14        2.78      0.49 o
   6  11   0        0.32        0.79      0.49 o
   7  11   0        4.11        4.14      0.78 o
   8  11   0        1.14        1.82      0.62 o
   0  12   0       17.67       18.16      2.02 o
   1  12   0        1.44        2.34      0.45 o
   2  12   0        2.76        2.37      0.48 o
   3  12   0        1.08        0.72      0.45 o
   4  12   0        0.05       -0.02      0.46 o
   5  12   0        8.07        8.94      0.70 o
   6  12   0        6.29        8.44      0.82 o
   7  12   0        4.06        4.11      0.91 o
   1  13   0        7.18        7.64      0.64 o
   2  13   0        2.91        1.88      0.50 o
   3  13   0        1.27        1.40      0.51 o
   4  13   0        1.20        1.57      0.57 o
   5  13   0        3.95        3.45      0.84 o
   1  14   0        0.00       -0.04      1.14 o
   2  14   0        1.96        2.27      1.06 o
 -13   1   1       25.21       21.40      1.36 o
 -12   1   1       17.86       20.80      1.32 o
 -11   1   1        0.92        1.38      0.33 o
 -10   1   1        2.25        1.17      0.30 o
  -9   1   1       66.61       59.09      0.93 o
  -8   1   1        0.08        0.77      0.21 o
  -7   1   1        1.86        2.18      0.15 o
  -6   1   1       38.44       51.43      0.55 o
  -5   1   1      874.70      979.18      6.81 o
  -4   1   1      400.07      420.49      3.33 o
  -3   1   1      387.57      412.27      3.23 o
  -2   1   1      538.28      593.42      5.23 o
  -1   1   1     1478.34     1542.58     10.70 o
   0   1   1      319.59      312.69      2.10 o
   1   1   1     1702.34     1821.93     30.46 o
   2   1   1     2032.44     2196.96     17.82 o
   3   1   1      790.17      875.90      6.41 o
   4   1   1       12.22       21.04      0.35 o
   5   1   1       20.27       16.57      0.34 o
   6   1   1       54.36       52.37      0.69 o
   7   1   1      153.63      131.81      1.58 o
   8   1   1       29.27       30.13      0.68 o
   9   1   1       37.40       36.67      0.96 o
  10   1   1       42.08       43.86      1.13 o
  11   1   1        5.10        4.29      0.53 o
  12   1   1        0.99        0.04      0.44 o
  13   1   1        2.61        2.81      0.80 o
 -13   2   1        3.16        3.01      0.78 o
 -12   2   1       49.29       51.45      2.72 o
 -11   2   1       20.27       20.12      0.72 o
 -10   2   1       11.86       12.22      0.54 o
  -9   2   1        3.13        3.37      0.36 o
  -8   2   1       44.08       37.77      0.71 o
  -7   2   1       11.83       12.23      0.33 o
  -6   2   1        4.87        5.28      0.21 o
  -5   2   1       55.24       69.93      0.74 o
  -4   2   1      154.26      161.01      1.51 o
  -3   2   1        7.44       10.78      0.26 o
  -2   2   1      393.09      367.51      3.31 o
  -1   2   1     4163.09     4157.29     40.30 o
   0   2   1     2203.98     2293.35     16.83 o
   1   2   1      164.24      182.23      1.71 o
   2   2   1      239.49      247.75      2.30 o
   3   2   1      468.59      493.60      4.17 o
   4   2   1      496.04      576.22      4.59 o
   5   2   1       27.02       26.57      0.38 o
   6   2   1      210.66      198.20      1.84 o
   7   2   1      108.99      115.71      1.58 o
   8   2   1       38.23       33.46      1.03 o
   9   2   1        2.43        1.59      0.37 o
  10   2   1        2.01        2.31      0.44 o
  11   2   1       16.37       19.00      0.84 o
  12   2   1        4.26        2.43      0.52 o
  13   2   1        2.02        3.76      1.16 o
 -13   3   1        6.36        7.60      0.99 o
 -12   3   1       14.15       16.75      1.19 o
 -11   3   1        4.46        4.61      0.51 o
 -10   3   1        6.67        6.44      0.37 o
  -9   3   1        0.00        0.03      0.20 o
  -8   3   1        9.58       13.58      0.48 o
  -7   3   1      204.73      212.26      2.20 o
  -6   3   1       21.35       23.45      0.45 o
  -5   3   1       69.89       69.81      0.90 o
  -4   3   1      489.80      539.37      4.98 o
  -3   3   1        4.06        6.36      0.24 o
  -2   3   1        1.24        2.04      0.15 o
  -1   3   1      576.56      613.65      6.00 o
   0   3   1       47.13       50.13      0.53 o
   1   3   1      122.79      143.34      1.29 o
   2   3   1       38.52       44.56      0.62 o
   3   3   1       74.91       86.69      1.71 o
   4   3   1      341.66      376.35      3.31 o
   5   3   1        6.48        9.07      0.30 o
   6   3   1       53.10       47.86      0.64 o
   7   3   1        0.02        0.50      0.25 o
   8   3   1       72.23       67.32      1.30 o
   9   3   1        9.03        9.46      0.55 o
  10   3   1        0.14       -0.34      0.34 o
  11   3   1       10.59        9.24      0.70 o
  12   3   1        0.04       -0.49      0.49 o
 -13   4   1       11.23       12.20      1.13 o
 -12   4   1       15.05       15.42      1.20 o
 -11   4   1        2.01        2.11      0.46 o
 -10   4   1        0.14       -0.29      0.29 o
  -9   4   1        0.11        0.32      0.23 o
  -8   4   1      170.67      158.00      1.81 o
  -7   4   1      127.88      121.02      1.41 o
  -6   4   1       19.88       15.64      0.41 o
  -5   4   1      168.59      154.92      1.97 o
  -4   4   1        0.55       -0.03      0.10 o
  -3   4   1        6.26        3.15      0.22 o
  -2   4   1      105.27      102.82      1.22 o
  -1   4   1     2326.57     2434.15     23.34 o
   0   4   1        0.21        1.34      0.20 o
   1   4   1      193.56      184.05      1.85 o
   2   4   1      637.61      668.21      5.23 o
   3   4   1      214.68      224.23      2.26 o
   4   4   1       51.50       55.80      0.80 o
   5   4   1      115.06      114.07      1.41 o
   6   4   1        3.46        3.21      0.34 o
   7   4   1        0.39        0.37      0.29 o
   8   4   1        8.55        7.70      0.58 o
   9   4   1        9.54        8.76      1.24 o
  10   4   1        2.31        2.89      0.45 o
  11   4   1       18.79       22.05      1.09 o
  12   4   1        0.18        0.66      0.65 o
 -13   5   1        2.64        2.68      0.81 o
 -12   5   1       21.19       27.39      1.54 o
 -11   5   1       12.67       13.58      0.84 o
 -10   5   1       13.84       14.69      0.63 o
  -9   5   1        5.58        5.27      0.42 o
  -8   5   1       11.58       11.69      0.52 o
  -7   5   1       22.34       23.24      0.59 o
  -6   5   1       39.91       34.69      0.67 o
  -5   5   1       72.42       69.87      0.85 o
  -4   5   1        3.79        4.19      0.27 o
  -3   5   1      185.74      192.92      1.84 o
  -2   5   1      210.00      244.18      2.42 o
  -1   5   1       59.78       59.10      0.77 o
   0   5   1      246.98      231.18      2.13 o
   1   5   1      117.61      121.09      1.34 o
   2   5   1       32.56       38.57      0.57 o
   3   5   1        9.73        8.28      0.22 o
   4   5   1       17.44       16.99      0.45 o
   5   5   1        7.39        8.48      0.39 o
   6   5   1        3.73        2.93      0.35 o
   7   5   1       78.93       72.01      1.58 o
   8   5   1       40.13       33.76      1.09 o
   9   5   1       25.26       26.42      1.05 o
  10   5   1        2.60        2.67      0.58 o
  11   5   1       55.93       64.31      1.81 o
  12   5   1        2.00        1.00      1.01 o
 -12   6   1       29.06       33.63      2.49 o
 -11   6   1        9.06        8.01      0.75 o
 -10   6   1       43.68       42.96      1.21 o
  -9   6   1       78.33       76.02      1.35 o
  -8   6   1        0.03       -0.30      0.32 o
  -7   6   1        2.36        2.38      0.37 o
  -6   6   1       81.30       77.69      1.39 o
  -5   6   1      300.02      285.96      3.56 o
  -4   6   1      126.37      120.69      1.35 o
  -3   6   1      164.02      171.22      1.72 o
  -2   6   1       29.92       23.84      0.49 o
  -1   6   1       16.79       14.79      0.44 o
   0   6   1      159.28      169.93      1.68 o
   1   6   1       30.62       39.21      0.64 o
   2   6   1        1.05        1.30      0.16 o
   3   6   1        6.24        5.68      0.25 o
   4   6   1        7.49        6.27      0.33 o
   5   6   1       44.39       45.59      0.90 o
   6   6   1      143.04      134.62      2.34 o
   7   6   1       68.35       68.35      1.58 o
   8   6   1       14.39       12.81      0.76 o
   9   6   1        3.99        2.82      0.52 o
  10   6   1        0.95        1.17      0.45 o
  11   6   1        6.53        6.61      0.78 o
 -12   7   1        8.25        6.97      0.96 o
 -11   7   1        0.30       -0.33      0.51 o
 -10   7   1       18.02       18.47      0.99 o
  -9   7   1        0.10       -0.19      0.32 o
  -8   7   1        4.67        4.67      0.44 o
  -7   7   1        9.41        8.96      0.47 o
  -6   7   1       11.84       10.77      0.48 o
  -5   7   1      307.97      292.45      3.28 o
  -4   7   1        3.57        3.75      0.25 o
  -3   7   1        0.31        0.07      0.19 o
  -2   7   1      131.08      141.56      1.63 o
  -1   7   1       19.29       17.20      0.45 o
   0   7   1      147.13      155.67      1.47 o
   1   7   1        0.44        0.59      0.19 o
   2   7   1        0.93        0.17      0.16 o
   3   7   1       24.25       25.90      0.58 o
   4   7   1       29.90       31.00      0.82 o
   5   7   1      124.20      113.63      1.84 o
   6   7   1       44.40       42.30      1.23 o
   7   7   1        3.32        3.73      0.52 o
   8   7   1        4.46        4.45      0.56 o
   9   7   1        0.86        0.80      0.47 o
  10   7   1        6.73        6.82      0.63 o
  11   7   1        5.83        7.45      2.17 o
 -11   8   1        0.00       -0.49      0.49 o
 -10   8   1        2.46        2.84      0.61 o
  -9   8   1        0.30        0.16      0.35 o
  -8   8   1        5.61        5.45      0.57 o
  -7   8   1        2.24        2.18      0.36 o
  -6   8   1       18.72       16.80      0.72 o
  -5   8   1       45.99       40.72      0.88 o
  -4   8   1        7.81        6.22      0.32 o
  -3   8   1       22.89       18.28      0.73 o
  -2   8   1       31.25       25.26      0.62 o
  -1   8   1       14.81       11.11      0.43 o
   0   8   1       78.10       75.36      1.02 o
   1   8   1        5.93        6.62      0.38 o
   2   8   1      103.86      104.11      1.23 o
   3   8   1       38.00       38.90      1.01 o
   4   8   1      113.93      101.54      1.73 o
   5   8   1       14.75       14.95      0.80 o
   6   8   1        4.20        4.66      0.55 o
   7   8   1       12.37       12.44      1.53 o
   8   8   1        1.10        1.26      0.70 o
   9   8   1        5.51        7.17      0.90 o
  10   8   1        0.64        0.74      0.46 o
 -10   9   1        3.17        3.57      0.87 o
  -9   9   1        2.07        1.71      0.58 o
  -8   9   1       32.97       35.16      0.97 o
  -7   9   1        0.04        0.12      0.32 o
  -6   9   1        0.00       -0.28      0.28 o
  -5   9   1        3.15        2.44      0.40 o
  -4   9   1        3.11        4.08      0.36 o
  -3   9   1       32.14       30.72      0.74 o
  -2   9   1        8.02        7.85      0.44 o
  -1   9   1        0.03        0.08      0.28 o
   0   9   1        0.07       -0.22      0.27 o
   1   9   1       39.97       39.68      0.97 o
   2   9   1       47.72       48.28      0.85 o
   3   9   1       31.44       32.18      0.85 o
   4   9   1       62.59       63.02      1.26 o
   5   9   1       37.53       35.31      0.96 o
   6   9   1        0.01       -0.32      0.32 o
   7   9   1        3.62        3.00      0.46 o
   8   9   1        3.15        3.05      0.81 o
   9   9   1        0.65        0.78      0.47 o
  10   9   1        0.63        0.20      0.99 o
 -10  10   1        0.45       -0.02      0.56 o
  -9  10   1        0.00       -0.46      0.46 o
  -8  10   1        1.90        1.94      0.57 o
  -7  10   1        9.92       11.90      0.63 o
  -6  10   1        1.39        1.62      0.37 o
  -5  10   1        0.20        0.16      0.32 o
  -4  10   1        0.06        0.50      0.37 o
  -3  10   1       38.56       38.55      0.89 o
  -2  10   1       33.90       34.02      1.10 o
  -1  10   1        0.63        0.59      0.40 o
   0  10   1        0.54        0.22      0.34 o
   1  10   1        0.92        0.74      0.41 o
   2  10   1       23.85       23.77      0.83 o
   3  10   1        6.59        6.19      0.62 o
   4  10   1        2.20        1.79      0.49 o
   5  10   1        3.92        2.76      0.53 o
   6  10   1        0.00       -0.67      0.67 o
   7  10   1        0.93        0.08      0.42 o
   8  10   1        0.62        0.23      0.51 o
   9  10   1        0.00       -0.45      0.94 o
  -9  11   1        0.07       -0.36      0.70 o
  -8  11   1        2.53        1.31      0.60 o
  -7  11   1        0.11       -0.04      0.50 o
  -6  11   1        6.99        6.73      0.94 o
  -5  11   1        6.19        6.13      0.57 o
  -4  11   1        1.76        2.06      0.48 o
  -3  11   1        0.04        0.26      0.39 o
  -2  11   1        1.69        1.46      0.40 o
  -1  11   1        1.85        2.05      0.69 o
   0  11   1       19.69       21.72      0.95 o
   1  11   1       68.73       69.47      1.44 o
   2  11   1        0.02       -0.42      0.44 o
   3  11   1       18.43       18.83      1.17 o
   4  11   1        1.53        1.89      0.57 o
   5  11   1        4.87        5.12      0.67 o
   6  11   1        0.11       -0.64      0.64 o
   7  11   1        0.34       -0.59      0.59 o
   8  11   1        0.15        1.66      1.02 o
  -7  12   1        3.43        4.27      0.70 o
  -6  12   1       16.17       16.78      1.10 o
  -5  12   1        7.84        7.98      0.79 o
  -4  12   1        2.76        2.49      0.52 o
  -3  12   1        0.85        0.70      0.43 o
  -2  12   1        2.26        2.36      0.49 o
  -1  12   1        4.70        5.25      0.52 o
   0  12   1        0.41        0.37      0.40 o
   1  12   1        1.18        1.39      0.47 o
   2  12   1        0.52        0.89      0.51 o
   3  12   1       22.53       24.04      1.11 o
   4  12   1        5.42        5.32      0.69 o
   5  12   1        0.66        0.88      0.73 o
   6  12   1        0.01        0.18      0.55 o
   7  12   1        5.41        5.00      1.31 o
  -6  13   1       12.56       14.19      1.68 o
  -5  13   1        0.04       -0.10      0.57 o
  -4  13   1        0.92       -0.30      0.53 o
  -3  13   1        3.30        3.85      0.70 o
  -2  13   1        1.65        1.52      0.58 o
  -1  13   1        0.24        0.54      0.48 o
   0  13   1        2.74        2.79      0.60 o
   1  13   1        0.06        0.04      0.50 o
   2  13   1        4.13        3.42      1.01 o
   3  13   1        0.03       -0.75      1.13 o
   4  13   1        0.51       -0.36      0.67 o
   5  13   1        2.45        2.26      0.81 o
  -3  14   1        0.11        1.95      1.08 o
  -2  14   1        0.02       -0.04      0.55 o
  -1  14   1        1.13        0.59      0.58 o
   0  14   1        0.00       -0.81      0.81 o
   1  14   1        0.00       -0.02      0.60 o
   2  14   1        0.82        0.93      0.72 o
 -14   0   2       27.10       23.15      2.05 o
 -13   0   2        0.08        0.02      0.99 o
 -12   0   2        9.09        5.82      1.13 o
 -11   0   2       13.82       12.46      0.72 o
 -10   0   2        9.85       11.96      0.69 o
  -9   0   2       83.31       74.95      1.54 o
  -8   0   2      132.66      105.06      1.54 o
  -7   0   2      103.17       91.90      1.66 o
  -6   0   2       79.63       84.18      1.09 o
  -5   0   2      178.73      191.32      1.87 o
  -4   0   2     2420.63     2626.37     23.29 o
  -3   0   2     1274.13     1339.74     13.73 o
  -2   0   2      295.24      320.67      3.45 o
  -1   0   2       11.28       17.15      0.57 o
   0   0   2     6722.65     7095.16    154.90 o
   2   0   2     3144.77     3526.88     34.54 o
   3   0   2      998.15     1146.17     14.21 o
   4   0   2     1293.01     1368.29     16.98 o
   5   0   2      605.00      591.38      7.05 o
   6   0   2      874.44      817.36      9.24 o
   7   0   2       15.17       15.60      0.74 o
   8   0   2       10.07       10.91      0.78 o
   9   0   2       20.22       23.44      1.16 o
  10   0   2       42.30       47.41      1.70 o
  11   0   2        3.26        3.63      0.73 o
  12   0   2        1.20        1.89      1.01 o
 -14   1   2        9.95       11.82      1.13 o
 -13   1   2        2.09        3.30      1.21 o
 -12   1   2       47.88       47.87      1.22 o
 -11   1   2        8.17       10.50      0.52 o
 -10   1   2        0.44       -0.02      0.21 o
  -9   1   2       86.62       70.56      0.95 o
  -8   1   2       43.54       32.66      0.57 o
  -7   1   2        0.01        0.12      0.11 o
  -6   1   2        6.82        5.52      0.21 o
  -5   1   2     1799.91     2063.61     14.02 o
  -4   1   2       23.95       25.60      0.28 o
  -3   1   2       60.89       49.52      0.45 o
  -2   1   2      327.10      421.48      2.76 o
  -1   1   2     8667.89     8673.90    142.97 o
   0   1   2        4.38        5.96      0.11 o
   2   1   2       45.98       40.35      0.41 o
   3   1   2      458.16      565.64      4.70 o
   4   1   2      206.28      191.03      2.27 o
   5   1   2      158.31      175.11      1.62 o
   6   1   2      385.66      393.33      3.34 o
   7   1   2       97.27       93.10      1.25 o
   8   1   2       40.35       41.96      0.99 o
   9   1   2        1.13        0.77      0.34 o
  10   1   2       13.68       15.16      0.73 o
  11   1   2        0.88        1.08      0.46 o
  12   1   2        0.56        0.07      0.65 o
 -14   2   2        0.49        0.12      0.76 o
 -13   2   2        1.81        2.20      0.78 o
 -12   2   2       13.37       13.85      0.84 o
 -11   2   2       14.99       14.92      0.61 o
 -10   2   2       17.54       19.07      0.48 o
  -9   2   2        5.74        3.87      0.27 o
  -8   2   2       70.83       73.61      0.94 o
  -7   2   2      148.87      159.64      1.39 o
  -6   2   2      120.78      124.22      1.06 o
  -5   2   2       72.83       86.87      0.76 o
  -4   2   2        6.09        5.24      0.14 o
  -3   2   2      140.13      129.65      1.04 o
  -2   2   2     2620.97     2691.49     19.32 o
  -1   2   2     8012.94     8279.52     66.19 o
   0   2   2      987.67     1067.49      7.39 o
   1   2   2        2.51        0.98      0.13 o
   2   2   2      351.69      374.54      2.82 o
   3   2   2       23.48       22.33      0.35 o
   4   2   2      155.78      178.35      1.49 o
   5   2   2       10.99        6.71      0.31 o
   6   2   2      346.60      325.18      2.84 o
   7   2   2      158.56      137.47      1.66 o
   8   2   2       13.57       12.87      0.60 o
   9   2   2        1.66        1.81      0.37 o
  10   2   2       23.01       21.53      0.86 o
  11   2   2       15.84       16.76      0.82 o
  12   2   2        8.92        6.74      0.96 o
 -13   3   2       10.17       14.92      1.18 o
 -12   3   2       85.47       98.96      2.31 o
 -11   3   2       19.22       21.52      0.81 o
 -10   3   2        5.44        5.10      0.32 o
  -9   3   2        0.01       -0.08      0.25 o
  -8   3   2      243.04      220.81      2.32 o
  -7   3   2       32.76       32.67      0.54 o
  -6   3   2       41.68       46.01      0.56 o
  -5   3   2        0.64        0.20      0.09 o
  -4   3   2        2.61        0.50      0.09 o
  -3   3   2      130.19      146.56      1.26 o
  -2   3   2      404.39      432.86      3.62 o
  -1   3   2      546.03      517.61      4.04 o
   0   3   2      766.62      834.20      6.50 o
   1   3   2      697.61      751.35      5.88 o
   2   3   2      197.83      200.40      2.75 o
   3   3   2        1.48        0.52      0.10 o
   4   3   2        8.79        9.73      0.26 o
   5   3   2        8.10        6.50      0.30 o
   6   3   2      240.03      228.70      2.26 o
   7   3   2        3.67        4.06      0.38 o
   8   3   2        1.04        1.04      0.34 o
   9   3   2        3.67        3.98      0.45 o
  10   3   2        1.97        1.40      0.45 o
  11   3   2        0.44       -0.37      0.39 o
  12   3   2        0.84       -0.19      1.03 o
 -13   4   2        3.34        3.95      0.85 o
 -12   4   2       14.89       15.17      1.36 o
 -11   4   2        6.71        5.40      0.55 o
 -10   4   2        4.03        3.93      0.35 o
  -9   4   2       20.00       17.20      0.52 o
  -8   4   2       11.03        9.56      0.34 o
  -7   4   2       59.29       56.28      0.72 o
  -6   4   2       13.38       12.06      0.29 o
  -5   4   2       98.10       81.66      0.86 o
  -4   4   2       57.87       57.41      0.68 o
  -3   4   2       51.55       72.06      0.86 o
  -2   4   2        1.61        6.31      0.23 o
  -1   4   2     1614.36     1796.54     14.72 o
   0   4   2       53.83       67.67      0.69 o
   1   4   2       21.32       28.40      0.38 o
   2   4   2       92.55       97.09      1.11 o
   3   4   2        7.26        9.65      0.30 o
   4   4   2       81.37       91.45      1.15 o
   5   4   2        0.03        0.10      0.20 o
   6   4   2       63.21       56.54      0.93 o
   7   4   2        9.68        6.73      0.65 o
   8   4   2        0.00       -0.34      0.34 o
   9   4   2        2.01        1.85      0.49 o
  10   4   2        1.64        2.13      0.54 o
  11   4   2        6.17        6.28      0.71 o
  12   4   2        2.33        1.53      1.18 o
 -13   5   2        0.15       -0.10      0.67 o
 -12   5   2        0.40       -0.28      0.68 o
 -11   5   2       28.57       27.02      0.94 o
 -10   5   2       15.49       15.50      0.58 o
  -9   5   2        5.48        5.35      0.38 o
  -8   5   2      212.55      205.53      2.10 o
  -7   5   2       14.92       14.88      0.39 o
  -6   5   2      317.10      297.96      2.77 o
  -5   5   2      192.11      174.66      1.70 o
  -4   5   2      181.39      193.45      2.01 o
  -3   5   2        3.31        3.48      0.20 o
  -2   5   2      100.50      118.10      1.41 o
  -1   5   2      102.81      115.34      2.08 o
   0   5   2       56.45       57.98      0.77 o
   1   5   2        3.54        1.78      0.16 o
   2   5   2      117.81      128.48      1.20 o
   3   5   2      324.23      330.22      3.03 o
   4   5   2        7.91        8.21      0.31 o
   5   5   2       16.86       16.34      0.53 o
   6   5   2        0.02        0.72      0.26 o
   7   5   2      140.13      132.06      2.37 o
   8   5   2       28.48       28.71      1.15 o
   9   5   2        8.68        7.45      1.21 o
  10   5   2        0.00        0.53      0.64 o
  11   5   2       18.47       18.53      1.93 o
 -12   6   2        5.45        6.50      0.91 o
 -11   6   2        6.89        7.60      0.81 o
 -10   6   2        4.75        4.88      0.46 o
  -9   6   2        2.16        1.48      0.34 o
  -8   6   2      106.08      104.54      1.36 o
  -7   6   2       33.68       34.81      0.73 o
  -6   6   2       31.40       27.71      0.62 o
  -5   6   2       13.82       14.96      0.46 o
  -4   6   2        0.49       -0.15      0.15 o
  -3   6   2      354.23      347.32      3.70 o
  -2   6   2      139.58      138.64      1.53 o
  -1   6   2        4.54        4.45      0.23 o
   0   6   2       79.86       84.19      1.07 o
   1   6   2        8.42        8.08      0.30 o
   2   6   2        0.56        0.53      0.12 o
   3   6   2        0.01       -0.12      0.12 o
   4   6   2       13.59       12.15      0.43 o
   5   6   2        1.11       -0.02      0.29 o
   6   6   2      135.20      124.97      1.99 o
   7   6   2       32.09       31.13      1.06 o
   8   6   2       23.17       24.45      1.52 o
   9   6   2        9.08        9.93      0.74 o
  10   6   2        0.76        1.32      0.58 o
  11   6   2        1.45        2.42      1.22 o
 -12   7   2        0.69       -0.52      0.52 o
 -11   7   2        5.57        5.09      0.97 o
 -10   7   2        8.66        8.27      0.63 o
  -9   7   2       10.09       11.48      0.52 o
  -8   7   2       32.61       33.88      0.83 o
  -7   7   2       18.69       16.49      0.55 o
  -6   7   2        0.00       -0.09      0.23 o
  -5   7   2      130.75      121.15      1.50 o
  -4   7   2       41.50       39.60      1.12 o
  -3   7   2       50.11       41.78      0.73 o
  -2   7   2      104.03       91.25      1.16 o
  -1   7   2      311.41      294.16      2.51 o
   0   7   2      193.08      173.86      2.11 o
   1   7   2      106.80       96.59      1.15 o
   2   7   2        0.01        0.18      0.18 o
   3   7   2      133.99      123.62      1.69 o
   4   7   2       59.52       56.80      1.17 o
   5   7   2      120.51      114.44      1.87 o
   6   7   2       38.75       35.67      1.13 o
   7   7   2        1.23        1.09      0.55 o
   8   7   2        0.50        0.59      0.45 o
   9   7   2        3.21        3.58      0.60 o
  10   7   2       30.35       38.97      1.77 o
  11   7   2        2.04        3.78      1.31 o
 -11   8   2        0.06        0.12      0.51 o
 -10   8   2        7.88        9.83      0.82 o
  -9   8   2        7.94        7.08      0.53 o
  -8   8   2        2.60        2.11      0.31 o
  -7   8   2        4.86        4.24      0.37 o
  -6   8   2        1.07        0.60      0.27 o
  -5   8   2      113.57      111.28      1.46 o
  -4   8   2        2.26        3.12      0.35 o
  -3   8   2        2.69        1.21      0.28 o
  -2   8   2        1.75        0.92      0.23 o
  -1   8   2       17.33       16.29      0.51 o
   0   8   2       93.95       97.94      1.33 o
   1   8   2        1.76        0.62      0.34 o
   2   8   2      328.65      307.18      3.43 o
   3   8   2      114.74      106.86      1.53 o
   4   8   2       45.95       47.67      1.11 o
   5   8   2        2.63        1.85      0.47 o
   6   8   2        6.46        6.15      0.60 o
   7   8   2        4.10        4.63      0.58 o
   8   8   2        1.31        2.02      0.53 o
   9   8   2        1.03        0.77      0.66 o
  10   8   2        1.73        1.34      1.02 o
 -11   9   2        4.04        3.60      0.80 o
 -10   9   2        0.82        0.90      0.57 o
  -9   9   2        2.51        3.64      0.62 o
  -8   9   2        1.70        1.84      0.41 o
  -7   9   2       14.40       12.76      0.55 o
  -6   9   2        0.40        0.84      0.29 o
  -5   9   2        4.75        3.62      0.34 o
  -4   9   2        3.44        2.69      0.31 o
  -3   9   2       23.75       20.51      0.70 o
  -2   9   2        0.43        0.47      0.24 o
  -1   9   2       33.52       32.91      0.89 o
   0   9   2        0.69        0.74      0.48 o
   1   9   2       43.12       42.88      0.98 o
   2   9   2      109.52      110.87      1.62 o
   3   9   2        5.72        5.51      0.49 o
   4   9   2       44.79       43.69      1.28 o
   5   9   2        0.00        0.56      0.43 o
   6   9   2        8.64        9.12      0.72 o
   7   9   2        0.62        0.05      0.47 o
   8   9   2        0.49        0.57      0.64 o
   9   9   2        0.58        0.69      1.00 o
 -10  10   2        0.25        0.30      0.57 o
  -9  10   2        3.47        3.42      0.79 o
  -8  10   2        0.76        0.53      0.39 o
  -7  10   2        7.94        7.63      0.61 o
  -6  10   2        0.20       -0.02      0.34 o
  -5  10   2       22.52       22.81      0.67 o
  -4  10   2       18.62       19.28      0.70 o
  -3  10   2        2.82        3.04      0.40 o
  -2  10   2        2.01        2.11      0.39 o
  -1  10   2       13.33       11.84      0.61 o
   0  10   2        1.19        0.91      0.35 o
   1  10   2        5.47        6.35      0.61 o
   2  10   2        0.49        0.75      0.38 o
   3  10   2       22.66       22.89      0.99 o
   4  10   2        1.00        1.52      0.49 o
   5  10   2        4.79        4.19      0.60 o
   6  10   2       12.55       12.76      1.06 o
   7  10   2        0.57        1.59      0.71 o
   8  10   2        0.11        1.48      1.00 o
  -9  11   2        0.00       -0.20      0.54 o
  -8  11   2        0.15       -0.49      0.49 o
  -7  11   2        0.76        0.06      0.50 o
  -6  11   2        6.67        6.05      0.72 o
  -5  11   2        2.14        3.19      0.60 o
  -4  11   2       20.90       21.22      0.87 o
  -3  11   2       10.24        9.71      0.64 o
  -2  11   2        3.67        2.27      0.49 o
  -1  11   2       13.39       13.41      0.79 o
   0  11   2        5.89        5.69      0.59 o
   1  11   2        0.22        0.80      0.40 o
   2  11   2        4.84        4.05      1.03 o
   3  11   2       33.88       34.53      1.26 o
   4  11   2        0.71        1.28      0.54 o
   5  11   2        1.80        0.93      0.67 o
   6  11   2        0.93       -0.76      0.76 o
   7  11   2        4.03        3.72      1.24 o
  -7  12   2        3.29        2.96      0.67 o
  -6  12   2        9.76       11.49      0.90 o
  -5  12   2        2.95        3.79      0.67 o
  -4  12   2       41.99       46.69      1.88 o
  -3  12   2       10.69       11.28      1.11 o
  -2  12   2       13.33       12.17      0.68 o
  -1  12   2        0.00       -0.49      0.50 o
   0  12   2        5.86        6.09      0.67 o
   1  12   2        4.19        6.74      0.88 o
   2  12   2        9.04       11.41      1.04 o
   3  12   2        4.47        5.76      0.96 o
   4  12   2        0.12        2.27      1.08 o
   5  12   2        1.39       -0.89      0.89 o
   6  12   2        1.10        0.85      1.04 o
  -6  13   2        0.09       -0.71      0.72 o
  -5  13   2        0.35        0.38      0.58 o
  -4  13   2        4.66        4.99      0.73 o
  -3  13   2        5.57        6.43      0.76 o
  -2  13   2        0.82        0.03      0.52 o
  -1  13   2        0.04       -0.39      0.45 o
   0  13   2        1.86        1.04      0.51 o
   1  13   2        3.89        5.10      1.23 o
   2  13   2        0.01        0.51      0.83 o
   3  13   2        0.09        0.27      0.93 o
   4  13   2        2.06        2.87      1.14 o
  -3  14   2        2.52        1.78      1.14 o
  -2  14   2        2.51        2.89      0.69 o
  -1  14   2        0.00        0.36      0.63 o
   0  14   2        0.20       -0.59      0.59 o
   1  14   2        0.98        1.13      0.73 o
 -14   1   3        2.60        1.32      0.76 o
 -13   1   3       87.71       92.89      2.67 o
 -12   1   3        8.60        7.68      0.59 o
 -11   1   3       14.05       15.04      0.76 o
 -10   1   3        4.67        4.92      0.34 o
  -9   1   3        4.46        5.68      0.27 o
  -8   1   3        9.82       10.13      0.28 o
  -7   1   3        7.94        8.40      0.24 o
  -6   1   3      520.12      569.44      4.18 o
  -5   1   3       58.66       61.94      0.60 o
  -4   1   3       75.84       98.54      0.88 o
  -3   1   3       28.32       18.71      0.20 o
  -2   1   3     1476.03     1570.28     10.58 o
  -1   1   3     2876.69     3158.59     27.37 o
   0   1   3      246.93      290.12      2.28 o
   1   1   3     1059.67     1141.30      7.88 o
   2   1   3      393.46      428.21      3.20 o
   3   1   3      203.88      240.11      1.90 o
   4   1   3      154.02      147.86      1.94 o
   5   1   3       39.73       26.66      0.70 o
   6   1   3      508.09      494.90      4.13 o
   7   1   3        6.20        6.31      0.44 o
   8   1   3        0.10        0.38      0.31 o
   9   1   3        0.07       -0.15      0.33 o
  10   1   3       39.19       40.29      1.14 o
  11   1   3        2.38        1.76      0.71 o
  12   1   3        0.05        0.79      0.85 o
 -14   2   3        6.43        7.84      0.97 o
 -13   2   3       24.12       24.47      1.46 o
 -12   2   3       23.30       25.15      0.92 o
 -11   2   3       31.60       33.66      0.94 o
 -10   2   3       89.05       82.55      1.03 o
  -9   2   3        1.14        2.17      0.22 o
  -8   2   3       95.13       90.30      0.92 o
  -7   2   3       46.41       53.10      0.61 o
  -6   2   3       20.34       27.95      0.44 o
  -5   2   3      191.52      216.89      1.81 o
  -4   2   3       33.96       25.88      0.34 o
  -3   2   3       31.56       39.67      0.38 o
  -2   2   3      260.54      257.97      1.83 o
  -1   2   3     1221.43     1319.79      9.37 o
   0   2   3        8.61       15.16      0.22 o
   1   2   3      108.16      117.07      0.92 o
   2   2   3     1155.53     1295.69      9.39 o
   3   2   3       84.58       81.64      0.78 o
   4   2   3        3.97        7.76      0.25 o
   5   2   3       17.94       21.36      0.38 o
   6   2   3        3.55        2.32      0.34 o
   7   2   3       20.66       20.54      0.70 o
   8   2   3       27.25       25.43      0.80 o
   9   2   3       28.86       31.87      1.32 o
  10   2   3        0.10        0.33      0.41 o
  11   2   3        0.03        0.40      0.69 o
  12   2   3        0.20        0.72      0.74 o
 -14   3   3        3.56        4.22      0.85 o
 -13   3   3        6.85        8.23      3.10 o
 -12   3   3        1.67        2.44      0.53 o
 -11   3   3        1.10        1.06      0.32 o
 -10   3   3        1.11        1.45      0.25 o
  -9   3   3        0.00       -0.20      0.20 o
  -8   3   3       49.84       48.17      0.67 o
  -7   3   3       18.49       16.38      0.36 o
  -6   3   3      234.47      212.32      1.97 o
  -5   3   3       23.24       35.17      0.46 o
  -4   3   3       37.02       38.12      0.46 o
  -3   3   3      402.44      454.15      3.57 o
  -2   3   3      168.07      195.00      1.60 o
  -1   3   3       93.94      108.76      0.97 o
   0   3   3      142.36      134.67      1.11 o
   1   3   3      594.77      669.44      5.63 o
   2   3   3      293.22      306.99      2.54 o
   3   3   3      167.81      178.86      1.59 o
   4   3   3       19.75       19.58      0.54 o
   5   3   3        0.00        0.10      0.15 o
   6   3   3       16.44       17.71      0.50 o
   7   3   3        0.44        0.44      0.29 o
   8   3   3        0.39        0.55      0.33 o
   9   3   3       48.44       50.88      1.40 o
  10   3   3        0.02       -0.08      0.39 o
  11   3   3        0.22       -0.63      0.63 o
  12   3   3        4.36        4.73      1.40 o
 -13   4   3        6.21        7.63      1.32 o
 -12   4   3        4.10        5.28      0.71 o
 -11   4   3        0.01       -0.20      0.29 o
 -10   4   3        6.58        6.32      0.43 o
  -9   4   3       45.82       42.85      0.74 o
  -8   4   3        2.35        2.26      0.21 o
  -7   4   3        5.74        4.70      0.24 o
  -6   4   3        1.77        1.66      0.17 o
  -5   4   3      368.00      323.30      2.65 o
  -4   4   3      328.10      316.80      2.99 o
  -3   4   3       67.78       76.70      0.81 o
  -2   4   3      663.46      689.67      5.05 o
  -1   4   3      208.86      238.73      1.99 o
   0   4   3      205.08      244.89      1.93 o
   1   4   3       44.11       47.25      0.55 o
   2   4   3       16.29       16.45      0.35 o
   3   4   3      196.04      202.28      2.84 o
   4   4   3        2.40        2.49      0.18 o
   5   4   3      104.03       96.55      1.13 o
   6   4   3      180.58      167.20      2.33 o
   7   4   3       10.03        8.25      0.50 o
   8   4   3       12.69       12.80      0.65 o
   9   4   3       14.42       15.99      0.89 o
  10   4   3        0.45       -0.44      0.71 o
  11   4   3        0.00       -0.48      0.98 o
 -13   5   3        5.99        6.96      0.97 o
 -12   5   3        0.00       -0.13      0.41 o
 -11   5   3        3.48        3.33      0.41 o
 -10   5   3        9.53        8.39      0.55 o
  -9   5   3      120.28      122.20      1.61 o
  -8   5   3       52.44       51.97      0.99 o
  -7   5   3       28.27       30.94      0.53 o
  -6   5   3      747.33      719.86      5.66 o
  -5   5   3       86.80       83.87      1.07 o
  -4   5   3        0.03       -0.01      0.15 o
  -3   5   3        5.38        4.44      0.22 o
  -2   5   3      549.78      604.95      4.79 o
  -1   5   3        0.11        0.04      0.12 o
   0   5   3       15.90       23.68      0.43 o
   1   5   3       13.37       15.27      0.29 o
   2   5   3       42.65       41.42      0.55 o
   3   5   3        1.09        1.75      0.19 o
   4   5   3       53.24       50.31      0.75 o
   5   5   3        7.11        7.82      0.34 o
   6   5   3       30.09       25.99      0.91 o
   7   5   3       34.11       33.32      1.08 o
   8   5   3        0.33        0.37      0.68 o
   9   5   3        2.31        2.64      0.56 o
  10   5   3        3.10        3.98      1.22 o
  11   5   3        4.67        4.57      1.34 o
 -13   6   3        4.08        5.56      0.93 o
 -12   6   3        1.24        0.44      0.52 o
 -11   6   3        2.74        1.85      0.46 o
 -10   6   3       51.71       51.06      1.12 o
  -9   6   3      144.33      137.93      1.96 o
  -8   6   3        8.88        8.16      0.38 o
  -7   6   3      237.44      222.77      2.24 o
  -6   6   3       28.40       27.50      0.80 o
  -5   6   3        2.26        2.40      0.41 o
  -4   6   3        0.14       -0.17      0.20 o
  -3   6   3       58.78       59.16      0.89 o
  -2   6   3       65.38       59.65      0.77 o
  -1   6   3       55.81       53.42      0.72 o
   0   6   3        8.81       11.68      0.30 o
   1   6   3      236.26      224.27      2.75 o
   2   6   3      101.66      100.74      1.11 o
   3   6   3        5.46        5.35      0.27 o
   4   6   3        9.94        9.63      0.42 o
   5   6   3        0.23       -0.23      0.23 o
   6   6   3       12.73       12.13      0.70 o
   7   6   3       47.44       47.21      1.23 o
   8   6   3       48.79       51.37      1.44 o
   9   6   3        0.48       -0.43      0.51 o
  10   6   3       47.63       51.08      2.94 o
  11   6   3        0.08        0.30      1.09 o
 -12   7   3        5.16        4.20      0.68 o
 -11   7   3       16.24       14.38      0.77 o
 -10   7   3       19.38       21.54      0.87 o
  -9   7   3        2.01        2.22      0.40 o
  -8   7   3        2.50        2.73      0.30 o
  -7   7   3        0.49        0.27      0.22 o
  -6   7   3       11.00       10.16      0.43 o
  -5   7   3       25.14       26.96      0.61 o
  -4   7   3       10.23        8.89      0.37 o
  -3   7   3        0.67        0.93      0.22 o
  -2   7   3        2.52        3.13      0.24 o
  -1   7   3      314.81      323.66      3.47 o
   0   7   3      147.86      148.47      1.84 o
   1   7   3       53.21       47.84      0.79 o
   2   7   3        0.51        0.53      0.22 o
   3   7   3        5.83        6.41      0.39 o
   4   7   3       10.75       12.10      0.58 o
   5   7   3       62.53       60.21      1.27 o
   6   7   3        2.10        1.94      0.40 o
   7   7   3       38.23       35.84      1.22 o
   8   7   3        0.44        0.02      0.41 o
   9   7   3        0.40       -0.36      0.93 o
  10   7   3        8.06       10.80      1.59 o
 -12   8   3        0.06        0.35      0.90 o
 -11   8   3        1.76        3.01      0.64 o
 -10   8   3        0.21        0.33      0.44 o
  -9   8   3        1.47        0.91      0.38 o
  -8   8   3        3.77        4.33      0.38 o
  -7   8   3        9.59        9.81      0.45 o
  -6   8   3        4.54        4.11      0.34 o
  -5   8   3        5.37        5.43      0.35 o
  -4   8   3       38.32       35.72      0.71 o
  -3   8   3        1.18        2.55      0.29 o
  -2   8   3       33.71       26.08      0.64 o
  -1   8   3        0.59        1.65      0.32 o
   0   8   3      197.41      189.50      2.30 o
   1   8   3       90.82       85.80      1.20 o
   2   8   3        2.21        2.70      0.34 o
   3   8   3       42.17       42.00      1.03 o
   4   8   3        1.30        1.58      0.38 o
   5   8   3        0.71       -0.23      0.34 o
   6   8   3        5.27        5.59      0.58 o
   7   8   3        2.20        2.19      0.73 o
   8   8   3        0.14        0.49      0.88 o
   9   8   3        0.98        1.62      1.08 o
  10   8   3        0.19        1.29      1.16 o
 -11   9   3        2.37        1.88      0.76 o
 -10   9   3        0.32        0.43      0.41 o
  -9   9   3       18.36       18.28      1.38 o
  -8   9   3       18.99       20.70      0.70 o
  -7   9   3       25.62       25.63      0.80 o
  -6   9   3        0.52        0.71      0.29 o
  -5   9   3        2.48        2.59      0.31 o
  -4   9   3        4.33        3.74      0.32 o
  -3   9   3       20.05       15.61      0.57 o
  -2   9   3        3.39        3.22      0.38 o
  -1   9   3        0.19       -0.02      0.28 o
   0   9   3       29.86       30.99      0.78 o
   1   9   3       49.70       45.95      0.96 o
   2   9   3       50.16       47.83      0.98 o
   3   9   3        0.12        0.31      0.35 o
   4   9   3       11.03       10.74      0.62 o
   5   9   3        0.24       -0.40      0.40 o
   6   9   3        1.28        2.62      0.65 o
   7   9   3       10.08        9.04      1.40 o
   8   9   3        2.83        1.82      1.14 o
   9   9   3        3.55        3.70      1.27 o
 -10  10   3        4.55        4.66      0.75 o
  -9  10   3        4.13        3.98      0.53 o
  -8  10   3        0.25        0.39      0.35 o
  -7  10   3       29.19       31.04      0.92 o
  -6  10   3        3.17        4.47      0.45 o
  -5  10   3        0.04        0.05      0.34 o
  -4  10   3        3.58        2.42      0.38 o
  -3  10   3        5.87        5.99      0.50 o
  -2  10   3        0.02        0.33      0.41 o
  -1  10   3        5.62        5.14      0.47 o
   0  10   3        5.95        5.68      0.43 o
   1  10   3       14.45       13.36      0.58 o
   2  10   3        2.58        3.08      0.45 o
   3  10   3       16.25       18.01      0.80 o
   4  10   3       21.19       20.88      1.23 o
   5  10   3        1.24        1.49      0.67 o
   6  10   3        1.29        0.81      0.93 o
   7  10   3        3.72        4.22      1.25 o
   8  10   3       15.87       23.99      2.25 o
  -9  11   3        0.87        1.71      0.63 o
  -8  11   3        0.61        0.52      0.46 o
  -7  11   3        0.63        0.25      0.39 o
  -6  11   3        6.97        6.45      0.60 o
  -5  11   3        2.98        2.19      0.47 o
  -4  11   3        1.61        1.21      0.43 o
  -3  11   3        7.56        8.02      0.69 o
  -2  11   3        1.12        0.85      0.42 o
  -1  11   3        0.06       -0.09      0.36 o
   0  11   3        3.13        2.83      0.45 o
   1  11   3        5.82        6.63      0.91 o
   2  11   3       48.15       50.28      1.86 o
   3  11   3        0.05        0.48      0.97 o
   4  11   3       20.99       20.70      1.87 o
   5  11   3        2.27        4.33      1.24 o
   6  11   3        0.16        0.78      0.87 o
   7  11   3        1.42        0.85      1.04 o
  -8  12   3        1.68        1.42      0.57 o
  -7  12   3        0.95        0.60      0.49 o
  -6  12   3       13.42       17.27      1.05 o
  -5  12   3       13.25       11.28      0.89 o
  -4  12   3        0.22        0.84      0.56 o
  -3  12   3       25.11       27.58      1.15 o
  -2  12   3        9.56        8.84      1.53 o
  -1  12   3        0.74        1.29      0.64 o
   0  12   3        1.92        1.79      0.90 o
   1  12   3       11.38       14.26      1.63 o
   2  12   3        0.00       -0.49      0.86 o
   3  12   3        3.90        5.03      1.25 o
   4  12   3        6.08        7.29      1.43 o
   5  12   3        0.73        1.82      1.13 o
   6  12   3        1.47        2.73      1.16 o
  -6  13   3       10.23       10.55      0.94 o
  -5  13   3        5.96        7.34      0.95 o
  -4  13   3       11.61       12.80      1.17 o
  -3  13   3        1.82        2.02      0.64 o
  -2  13   3        0.90        1.28      0.65 o
  -1  13   3        0.00       -0.53      0.53 o
   0  13   3        4.24        4.09      1.18 o
   1  13   3        2.73        3.67      1.15 o
   2  13   3        2.68        1.50      1.02 o
   3  13   3        0.47        2.12      1.08 o
   4  13   3        0.97        2.45      1.19 o
  -2  14   3        0.36       -0.29      0.58 o
  -1  14   3        0.00       -0.78      0.78 o
   0  14   3        0.15       -0.30      0.64 o
 -14   0   4        0.17        0.41      1.00 o
 -13   0   4       31.18       27.32      2.09 o
 -12   0   4       17.70       14.89      1.03 o
 -11   0   4       12.10       10.86      0.80 o
 -10   0   4       83.20       67.94      1.81 o
  -9   0   4       11.11        8.54      0.51 o
  -8   0   4       14.47       13.02      0.55 o
  -7   0   4        2.03        2.18      0.23 o
  -6   0   4      804.94      837.62      8.97 o
  -5   0   4       36.57       34.71      0.60 o
  -4   0   4       72.72       82.70      1.08 o
  -3   0   4     2564.88     2691.98     26.28 o
  -2   0   4      118.44      119.11      2.11 o
  -1   0   4      483.23      503.70     11.31 o
   0   0   4       60.50       57.49      0.65 o
   1   0   4     1145.55     1290.92     10.72 o
   2   0   4     1571.63     1785.39     17.27 o
   3   0   4     1146.74     1219.64     11.92 o
   4   0   4      239.55      288.69      3.49 o
   5   0   4     2396.80     2273.60     90.39 o
   6   0   4      162.55      149.91      2.47 o
   7   0   4        8.60        9.16      0.73 o
   8   0   4        1.97        1.22      0.80 o
   9   0   4       12.25       11.61      0.92 o
  10   0   4        2.94        4.95      1.13 o
  11   0   4        6.48        6.96      1.38 o
 -14   1   4       17.67       20.78      1.39 o
 -13   1   4       21.08       23.97      1.13 o
 -12   1   4       66.99       74.78      2.03 o
 -11   1   4       52.32       48.41      1.16 o
 -10   1   4        1.66        1.27      0.31 o
  -9   1   4      143.86      120.85      1.45 o
  -8   1   4        2.42        1.98      0.18 o
  -7   1   4        2.00        1.84      0.16 o
  -6   1   4      153.23      168.38      1.47 o
  -5   1   4      829.22      881.74      7.65 o
  -4   1   4      432.06      514.50      3.70 o
  -3   1   4        3.17        2.25      0.18 o
  -2   1   4      685.11      795.95      6.91 o
  -1   1   4       19.85       18.38      0.23 o
   0   1   4        0.11        0.16      0.04 o
   1   1   4      815.99      866.76      6.04 o
   2   1   4        0.00        0.76      0.10 o
   3   1   4        0.54        0.46      0.20 o
   4   1   4        0.07       -0.04      0.11 o
   5   1   4      606.90      580.85      5.40 o
   6   1   4       77.15       80.58      1.13 o
   7   1   4       72.78       71.66      1.33 o
   8   1   4        5.77        6.52      0.87 o
   9   1   4        6.93        8.03      0.59 o
  10   1   4        0.75        0.35      0.59 o
  11   1   4        0.14       -0.43      0.63 o
 -14   2   4        0.21        0.61      0.72 o
 -13   2   4       44.47       50.65      2.22 o
 -12   2   4        4.23        5.12      0.50 o
 -11   2   4       16.64       16.26      0.71 o
 -10   2   4       25.07       27.01      0.70 o
  -9   2   4        5.02        5.57      0.29 o
  -8   2   4       51.63       45.51      0.63 o
  -7   2   4        5.34        5.14      0.26 o
  -6   2   4       56.58       39.78      0.51 o
  -5   2   4      375.41      415.81      3.29 o
  -4   2   4      400.00      449.78      3.48 o
  -3   2   4      205.17      241.71      2.25 o
  -2   2   4      333.67      337.57      2.78 o
  -1   2   4       91.59       99.88      1.23 o
   0   2   4      190.35      204.08      2.25 o
   1   2   4       24.97       21.34      0.26 o
   2   2   4      349.55      371.74      2.70 o
   3   2   4        0.39        0.46      0.11 o
   4   2   4      121.90      122.13      1.13 o
   5   2   4       43.28       36.58      0.88 o
   6   2   4       13.31       12.74      0.45 o
   7   2   4       20.71       22.13      0.74 o
   8   2   4        1.91        2.18      0.40 o
   9   2   4        4.04        4.09      0.59 o
  10   2   4        4.71        6.96      1.25 o
  11   2   4        0.17        0.06      0.65 o
 -14   3   4       14.31       16.48      1.34 o
 -13   3   4        2.46        3.10      0.77 o
 -12   3   4        9.03        8.23      0.71 o
 -11   3   4        0.00        0.26      0.29 o
 -10   3   4        4.20        4.89      0.34 o
  -9   3   4        6.85        7.72      0.33 o
  -8   3   4        8.61        8.02      0.28 o
  -7   3   4      123.10      118.70      1.18 o
  -6   3   4      707.58      705.33      5.49 o
  -5   3   4        4.51        4.46      0.23 o
  -4   3   4        0.69        5.07      0.16 o
  -3   3   4      190.42      227.40      2.00 o
  -2   3   4     4653.10     5075.36     36.50 o
  -1   3   4      100.71      113.56      0.99 o
   0   3   4        0.06        0.03      0.08 o
   1   3   4      187.90      199.99      1.70 o
   2   3   4        0.22        0.05      0.09 o
   3   3   4       12.24       15.82      0.29 o
   4   3   4       10.46       12.65      0.34 o
   5   3   4      154.93      150.66      1.57 o
   6   3   4        0.11        0.08      0.21 o
   7   3   4        0.19       -0.11      0.29 o
   8   3   4        5.11        6.95      0.59 o
   9   3   4        0.19        0.24      1.11 o
  10   3   4        5.57        5.89      0.88 o
  11   3   4        0.21        0.37      0.71 o
 -14   4   4        2.75        4.19      0.86 o
 -13   4   4        9.74       11.71      1.11 o
 -12   4   4        2.47        2.06      0.67 o
 -11   4   4        0.07       -0.29      0.29 o
 -10   4   4        0.00       -0.21      0.27 o
  -9   4   4       16.11       14.98      0.48 o
  -8   4   4        0.55        0.30      0.18 o
  -7   4   4       51.69       44.22      0.64 o
  -6   4   4        5.49        4.86      0.24 o
  -5   4   4      115.15      114.38      1.10 o
  -4   4   4       80.55       74.60      0.76 o
  -3   4   4       19.24       21.87      0.52 o
  -2   4   4      310.01      301.14      2.65 o
  -1   4   4      704.88      809.52      5.93 o
   0   4   4      107.19      143.85      1.28 o
   1   4   4       68.43       68.69      0.69 o
   2   4   4      219.90      254.18      2.19 o
   3   4   4        0.40        1.34      0.15 o
   4   4   4       91.99       80.74      0.92 o
   5   4   4        7.59        3.48      0.25 o
   6   4   4       12.25       11.97      0.56 o
   7   4   4        1.20        0.72      0.34 o
   8   4   4        8.00        8.37      0.58 o
   9   4   4        9.49       13.06      1.47 o
  10   4   4        1.54        0.71      0.98 o
  11   4   4        0.35        0.98      1.08 o
 -13   5   4        6.02        5.17      0.90 o
 -12   5   4        2.81        4.01      0.60 o
 -11   5   4        4.39        4.23      0.49 o
 -10   5   4        0.13        0.32      0.31 o
  -9   5   4        3.44        2.53      0.31 o
  -8   5   4      217.15      200.63      2.05 o
  -7   5   4      113.58      106.77      1.14 o
  -6   5   4      433.11      405.57      3.60 o
  -5   5   4        7.86        6.94      0.27 o
  -4   5   4        1.12        0.89      0.16 o
  -3   5   4        6.36        6.09      0.30 o
  -2   5   4       34.75       27.16      0.49 o
  -1   5   4       50.89       56.16      0.76 o
   0   5   4      132.26      126.16      1.19 o
   1   5   4        4.44        3.83      0.18 o
   2   5   4       36.17       34.06      0.52 o
   3   5   4        4.75        7.04      0.26 o
   4   5   4       32.77       29.36      0.56 o
   5   5   4       15.64       13.69      0.42 o
   6   5   4       11.57       12.29      0.58 o
   7   5   4        5.47        5.44      0.48 o
   8   5   4      107.01      111.79      2.32 o
   9   5   4        9.27        9.12      1.40 o
  10   5   4        2.46        3.33      1.16 o
  11   5   4        5.42        3.15      1.19 o
 -13   6   4        0.07        0.21      0.67 o
 -12   6   4        0.15       -0.10      0.50 o
 -11   6   4        2.07        1.93      0.45 o
 -10   6   4       25.25       26.84      1.03 o
  -9   6   4        9.27        9.76      0.46 o
  -8   6   4       41.06       40.10      0.79 o
  -7   6   4       34.66       36.89      0.68 o
  -6   6   4      105.62       99.43      1.19 o
  -5   6   4        1.35        0.03      0.32 o
  -4   6   4       18.77       19.98      0.48 o
  -3   6   4       37.44       39.17      0.56 o
  -2   6   4        0.96        0.99      0.24 o
  -1   6   4       48.48       51.96      0.86 o
   0   6   4        0.74        0.88      0.15 o
   1   6   4      102.24      100.09      1.04 o
   2   6   4        6.00        7.69      0.33 o
   3   6   4       58.13       54.96      0.80 o
   4   6   4        1.28        0.88      0.21 o
   5   6   4       28.97       23.27      0.66 o
   6   6   4       77.09       71.98      1.43 o
   7   6   4       16.83       18.36      0.91 o
   8   6   4        8.06        6.96      0.91 o
   9   6   4       13.87       16.32      1.82 o
  10   6   4        1.89        0.35      1.14 o
 -12   7   4        1.24        0.51      0.55 o
 -11   7   4        2.70        1.74      0.59 o
 -10   7   4        4.57        5.02      0.47 o
  -9   7   4       31.84       29.31      0.76 o
  -8   7   4       19.04       20.93      0.63 o
  -7   7   4       12.65       12.45      0.44 o
  -6   7   4       55.59       49.08      0.79 o
  -5   7   4        0.01        0.43      0.40 o
  -4   7   4       32.54       32.73      0.71 o
  -3   7   4       44.02       37.75      0.74 o
  -2   7   4        3.00        2.30      0.26 o
  -1   7   4      152.16      142.65      2.01 o
   0   7   4        0.00       -0.07      0.31 o
   1   7   4      820.97      802.73      7.43 o
   2   7   4       13.15       10.08      0.41 o
   3   7   4       16.26       15.30      0.51 o
   4   7   4        0.66        0.52      0.27 o
   5   7   4       35.76       32.35      0.80 o
   6   7   4       45.65       47.83      1.17 o
   7   7   4       21.55       20.77      1.26 o
   8   7   4       10.26       11.02      1.52 o
   9   7   4        3.49        4.18      1.27 o
  10   7   4        2.19        3.93      1.33 o
 -12   8   4        1.69        1.74      0.61 o
 -11   8   4        0.00       -0.23      0.52 o
 -10   8   4       20.57       19.88      0.89 o
  -9   8   4       27.43       28.58      0.78 o
  -8   8   4        3.38        4.40      0.39 o
  -7   8   4        1.08        1.63      0.31 o
  -6   8   4        0.01        0.09      0.23 o
  -5   8   4       26.74       27.02      0.84 o
  -4   8   4       31.21       31.36      0.74 o
  -3   8   4        3.47        2.66      0.30 o
  -2   8   4       30.45       24.90      0.65 o
  -1   8   4       63.39       57.37      1.14 o
   0   8   4       25.51       21.32      0.73 o
   1   8   4       57.30       63.00      0.99 o
   2   8   4       28.38       28.59      0.74 o
   3   8   4       53.26       51.52      1.14 o
   4   8   4       18.88       19.01      0.65 o
   5   8   4        3.87        3.03      0.42 o
   6   8   4        2.33        0.52      0.57 o
   7   8   4        3.22        4.14      1.17 o
   8   8   4       13.26       15.16      1.79 o
   9   8   4       16.07       18.65      1.94 o
 -11   9   4        1.33        2.35      0.66 o
 -10   9   4        7.40        8.10      0.86 o
  -9   9   4        0.79       -0.34      0.54 o
  -8   9   4        0.28        0.01      0.32 o
  -7   9   4       13.05       13.77      0.57 o
  -6   9   4        4.15        4.48      0.40 o
  -5   9   4        0.89        1.12      0.31 o
  -4   9   4        1.29        1.61      0.31 o
  -3   9   4       53.53       44.85      0.92 o
  -2   9   4       17.30       17.05      0.59 o
  -1   9   4        0.14       -0.26      0.26 o
   0   9   4       16.37       13.77      0.56 o
   1   9   4        0.16       -0.22      0.28 o
   2   9   4        1.77        1.80      0.51 o
   3   9   4       29.98       30.06      0.91 o
   4   9   4        6.17        6.69      0.53 o
   5   9   4        1.37        0.76      0.44 o
   6   9   4        6.47        5.24      1.16 o
   7   9   4        5.77        7.91      1.38 o
   8   9   4        0.16       -0.33      1.04 o
 -10  10   4        0.11        0.77      0.61 o
  -9  10   4        0.03        0.00      0.55 o
  -8  10   4        0.84        0.42      0.34 o
  -7  10   4        2.39        3.04      0.39 o
  -6  10   4       10.71       10.66      0.57 o
  -5  10   4        0.01       -0.34      0.34 o
  -4  10   4       29.96       26.75      0.98 o
  -3  10   4        6.31        4.41      0.55 o
  -2  10   4       25.26       24.74      0.97 o
  -1  10   4        1.62        1.75      0.39 o
   0  10   4        4.56        4.60      0.47 o
   1  10   4        3.15        2.69      0.43 o
   2  10   4       36.95       36.58      1.66 o
   3  10   4       23.99       23.69      1.27 o
   4  10   4        2.26        2.63      0.53 o
   5  10   4        0.01       -0.02      0.54 o
   6  10   4        3.41        5.40      1.30 o
   7  10   4        4.40        6.45      1.38 o
  -9  11   4        1.71        0.84      0.74 o
  -8  11   4        1.35        1.12      0.49 o
  -7  11   4        0.77        0.83      0.36 o
  -6  11   4        0.10       -0.04      0.37 o
  -5  11   4        1.95        2.08      0.46 o
  -4  11   4        7.12        6.77      0.59 o
  -3  11   4        3.78        4.08      0.57 o
  -2  11   4        1.55        1.04      0.47 o
  -1  11   4        8.50        7.97      0.69 o
   0  11   4       26.24       27.46      1.10 o
   1  11   4       10.16        8.99      0.90 o
   2  11   4        2.06        1.98      0.67 o
   3  11   4       19.21       21.95      1.33 o
   4  11   4        5.58        4.59      0.79 o
   5  11   4        0.64        2.12      1.10 o
   6  11   4        3.98        3.79      1.35 o
  -8  12   4        0.79        0.94      0.55 o
  -7  12   4        0.51       -0.16      0.55 o
  -6  12   4        1.76        2.41      0.56 o
  -5  12   4        0.99        1.26      0.44 o
  -4  12   4       14.00       14.85      0.82 o
  -3  12   4        6.85        7.26      0.84 o
  -2  12   4        7.26        7.84      0.74 o
  -1  12   4        5.45        5.20      0.67 o
   0  12   4        1.36        1.95      0.56 o
   1  12   4        0.60        0.74      0.61 o
   2  12   4       12.36       12.07      1.57 o
   3  12   4        0.39        0.41      0.92 o
   4  12   4        4.61        5.46      0.87 o
   5  12   4        5.38        8.41      1.45 o
  -6  13   4        0.00       -0.49      0.49 o
  -5  13   4        4.36        4.32      0.69 o
  -4  13   4        3.52        4.33      0.74 o
  -3  13   4        1.53        2.82      0.79 o
  -2  13   4        0.14       -0.58      0.58 o
  -1  13   4        0.20        0.10      0.62 o
   0  13   4        0.12        0.14      0.79 o
   1  13   4        3.50        2.34      1.08 o
   2  13   4        3.39        2.78      1.16 o
   3  13   4        2.04        1.58      1.09 o
 -14   1   5       10.46        9.34      1.05 o
 -13   1   5        0.48       -0.06      0.45 o
 -12   1   5       11.18       11.91      0.65 o
 -11   1   5       26.48       23.59      0.81 o
 -10   1   5        1.36        2.03      0.34 o
  -9   1   5      165.96      164.05      2.07 o
  -8   1   5      103.78      108.12      1.27 o
  -7   1   5       75.60       72.92      0.92 o
  -6   1   5      100.80      115.66      1.24 o
  -5   1   5        8.38        8.78      0.27 o
  -4   1   5       67.25       96.38      0.89 o
  -3   1   5      157.75      153.58      1.49 o
  -2   1   5      479.65      564.87      6.12 o
  -1   1   5       65.16       66.39      0.69 o
   0   1   5      199.21      225.53      1.77 o
   1   1   5      458.28      526.39      4.68 o
   2   1   5       16.02       16.97      0.26 o
   3   1   5        4.50        5.91      0.21 o
   4   1   5       10.31        7.09      0.25 o
   5   1   5       81.35       80.16      1.09 o
   6   1   5       70.44       68.49      1.03 o
   7   1   5       56.14       51.26      1.14 o
   8   1   5        5.99        6.21      0.76 o
   9   1   5        0.12        0.76      0.83 o
  10   1   5        0.89        1.32      0.69 o
  11   1   5        0.24        0.32      0.67 o
 -14   2   5       15.54       20.87      1.33 o
 -13   2   5        8.22        8.73      0.93 o
 -12   2   5        7.39        5.69      0.55 o
 -11   2   5       18.42       16.20      0.70 o
 -10   2   5       27.55       25.79      0.77 o
  -9   2   5       68.80       65.86      1.11 o
  -8   2   5      228.35      215.68      2.06 o
  -7   2   5      386.58      390.69      3.39 o
  -6   2   5        9.10        9.48      0.29 o
  -5   2   5        0.01        0.23      0.11 o
  -4   2   5        2.34        1.66      0.11 o
  -3   2   5        2.65        4.69      0.21 o
  -2   2   5       94.88      107.88      1.39 o
  -1   2   5        0.20        0.82      0.10 o
   0   2   5      126.06      145.06      3.04 o
   1   2   5      154.15      183.86      1.47 o
   2   2   5       70.56       71.84      0.66 o
   3   2   5      108.81      120.28      1.04 o
   4   2   5      217.12      238.11      1.99 o
   5   2   5      149.56      138.77      1.61 o
   6   2   5       85.07       86.40      1.20 o
   7   2   5       77.81       79.70      1.46 o
   8   2   5        3.88        5.77      0.76 o
   9   2   5       33.83       32.53      1.52 o
  10   2   5        5.46        6.15      0.91 o
  11   2   5        1.16        1.12      0.82 o
 -14   3   5        2.86        1.97      0.74 o
 -13   3   5        0.82        0.07      0.60 o
 -12   3   5        7.92        7.98      0.69 o
 -11   3   5       40.49       38.28      1.00 o
 -10   3   5       16.77       17.66      0.92 o
  -9   3   5        0.86        0.86      0.22 o
  -8   3   5        3.10        3.14      0.21 o
  -7   3   5      210.19      188.16      1.70 o
  -6   3   5        0.04        1.69      0.16 o
  -5   3   5       13.38       17.89      0.36 o
  -4   3   5       17.85       13.96      0.33 o
  -3   3   5       83.23       83.70      1.51 o
  -2   3   5     1015.42     1139.78     14.04 o
  -1   3   5       28.87       33.33      0.67 o
   0   3   5       25.62       27.09      0.43 o
   1   3   5       84.02      101.87      0.90 o
   2   3   5       30.73       30.48      0.39 o
   3   3   5        1.28        3.09      0.16 o
   4   3   5       49.12       49.20      0.66 o
   5   3   5        0.09        0.09      0.18 o
   6   3   5        2.59        2.26      0.27 o
   7   3   5        5.36        6.30      0.57 o
   8   3   5        0.42        0.28      0.86 o
   9   3   5        0.45        0.03      0.73 o
  10   3   5        0.65        0.03      0.64 o
  11   3   5        1.07        0.26      0.75 o
 -14   4   5        0.01       -0.12      0.71 o
 -13   4   5        6.05        5.66      0.85 o
 -12   4   5        0.43       -0.36      0.42 o
 -11   4   5        4.26        4.04      0.47 o
 -10   4   5        1.18        0.71      0.28 o
  -9   4   5        6.83        6.88      0.33 o
  -8   4   5       47.27       39.06      0.64 o
  -7   4   5      286.08      271.03      2.35 o
  -6   4   5      196.35      190.75      1.71 o
  -5   4   5       73.85       64.41      0.71 o
  -4   4   5       65.65       57.33      0.68 o
  -3   4   5      232.88      226.63      1.91 o
  -2   4   5       99.47      129.84      1.23 o
  -1   4   5      197.58      230.76      2.21 o
   0   4   5      462.94      460.16      4.04 o
   1   4   5       69.96       69.50      0.74 o
   2   4   5       96.50       94.95      0.98 o
   3   4   5       14.23       16.25      0.38 o
   4   4   5       18.51       13.96      0.39 o
   5   4   5       24.43       19.19      0.45 o
   6   4   5       12.43       11.58      0.46 o
   7   4   5       14.01       15.26      1.12 o
   8   4   5        9.63       11.79      0.80 o
   9   4   5       10.43       12.40      2.25 o
  10   4   5        4.56        2.47      1.12 o
 -13   5   5        3.38        3.23      0.80 o
 -12   5   5        0.92        0.42      0.49 o
 -11   5   5        3.66        3.12      0.40 o
 -10   5   5       21.99       22.76      0.71 o
  -9   5   5        0.29        0.20      0.24 o
  -8   5   5        1.55        0.92      0.25 o
  -7   5   5       14.44       16.24      0.41 o
  -6   5   5      110.45      111.11      1.24 o
  -5   5   5      152.23      150.54      1.52 o
  -4   5   5       39.54       35.91      0.53 o
  -3   5   5       74.66       82.26      1.09 o
  -2   5   5      136.50      143.33      1.25 o
  -1   5   5        3.23        3.03      0.18 o
   0   5   5      663.52      666.30      5.66 o
   1   5   5        0.01        0.07      0.16 o
   2   5   5       51.88       56.60      0.75 o
   3   5   5        0.21       -0.06      0.16 o
   4   5   5       45.98       35.60      0.63 o
   5   5   5        0.08       -0.01      0.19 o
   6   5   5        0.61        0.65      0.38 o
   7   5   5        4.99        6.00      0.76 o
   8   5   5        0.10        0.45      0.77 o
   9   5   5        0.05       -0.54      0.54 o
  10   5   5        0.06       -0.25      1.00 o
 -13   6   5        1.40        1.52      0.74 o
 -12   6   5        6.01        6.03      0.71 o
 -11   6   5       18.36       18.78      0.78 o
 -10   6   5       80.10       77.37      1.37 o
  -9   6   5        3.15        1.92      0.31 o
  -8   6   5       35.87       33.34      0.72 o
  -7   6   5      139.44      129.99      1.91 o
  -6   6   5       67.95       57.32      1.33 o
  -5   6   5      148.94      134.48      1.62 o
  -4   6   5       54.50       51.00      0.79 o
  -3   6   5      141.74      140.73      1.35 o
  -2   6   5       23.46       26.14      0.51 o
  -1   6   5      132.79      131.33      1.29 o
   0   6   5        5.49        5.42      0.26 o
   1   6   5      142.65      144.59      1.62 o
   2   6   5       40.36       39.04      0.63 o
   3   6   5        0.01       -0.17      0.17 o
   4   6   5        1.44        1.04      0.21 o
   5   6   5       30.35       31.20      0.87 o
   6   6   5       11.89       11.86      0.92 o
   7   6   5        0.27       -0.02      0.52 o
   8   6   5       10.21        7.93      0.90 o
   9   6   5       13.29       15.15      1.73 o
  10   6   5       13.52       10.69      1.68 o
 -12   7   5        0.40        0.19      0.53 o
 -11   7   5        2.34        3.10      0.44 o
 -10   7   5       33.81       33.73      0.93 o
  -9   7   5       27.23       29.00      0.76 o
  -8   7   5        5.06        5.16      0.38 o
  -7   7   5       45.78       47.04      0.87 o
  -6   7   5        0.33       -0.06      0.22 o
  -5   7   5        0.39       -0.19      0.19 o
  -4   7   5       86.83       72.61      1.04 o
  -3   7   5        9.32       10.10      0.41 o
  -2   7   5        1.73        2.55      0.26 o
  -1   7   5        0.53        0.93      0.22 o
   0   7   5      200.56      208.55      2.42 o
   1   7   5       19.98       18.47      0.72 o
   2   7   5        0.55        0.89      0.21 o
   3   7   5       26.22       26.02      0.57 o
   4   7   5        7.15        7.76      0.43 o
   5   7   5        0.24        0.31      0.36 o
   6   7   5        1.95        2.11      0.88 o
   7   7   5        1.54        2.03      0.93 o
   8   7   5       13.06       12.33      1.05 o
   9   7   5        3.57        4.67      1.38 o
 -12   8   5        8.42        9.79      0.92 o
 -11   8   5        1.84        2.17      0.62 o
 -10   8   5        0.13       -0.07      0.40 o
  -9   8   5        8.76        8.29      0.48 o
  -8   8   5       35.48       33.46      0.80 o
  -7   8   5        3.49        3.37      0.34 o
  -6   8   5       16.67       16.38      0.55 o
  -5   8   5       12.57       10.90      0.44 o
  -4   8   5        8.78        5.26      0.37 o
  -3   8   5       18.07       16.50      0.55 o
  -2   8   5        4.06        2.83      0.36 o
  -1   8   5        8.52       10.48      0.42 o
   0   8   5       73.08       66.94      1.10 o
   1   8   5       12.20       11.92      0.55 o
   2   8   5       38.41       38.24      0.84 o
   3   8   5       41.05       40.22      1.01 o
   4   8   5        7.24        6.91      0.58 o
   5   8   5       42.03       39.79      1.56 o
   6   8   5        0.05        0.63      0.59 o
   7   8   5       13.30       18.29      1.91 o
   8   8   5       12.10       18.05      1.91 o
 -11   9   5       15.84       20.97      2.09 o
 -10   9   5        0.19        1.56      0.58 o
  -9   9   5        0.01        0.00      0.34 o
  -8   9   5       12.36       12.76      0.65 o
  -7   9   5       50.79       54.71      1.49 o
  -6   9   5        0.45        0.72      0.29 o
  -5   9   5       10.23       10.31      0.47 o
  -4   9   5        4.55        4.37      0.43 o
  -3   9   5       19.84       16.82      0.97 o
  -2   9   5       27.16       29.23      0.99 o
  -1   9   5        0.47        0.30      0.29 o
   0   9   5        0.13        0.20      0.31 o
   1   9   5       10.48        9.60      0.77 o
   2   9   5        2.73        3.53      0.48 o
   3   9   5        6.93        8.10      0.64 o
   4   9   5        0.35        0.16      0.53 o
   5   9   5        0.27        0.03      0.56 o
   6   9   5       10.51       10.91      1.01 o
   7   9   5       15.79       21.58      2.04 o
   8   9   5        0.00        0.26      1.11 o
 -10  10   5       12.02       13.85      0.99 o
  -9  10   5        2.54        3.19      0.56 o
  -8  10   5       15.34       17.04      0.66 o
  -7  10   5        1.70        2.86      0.39 o
  -6  10   5        8.36        8.68      0.48 o
  -5  10   5        0.54        0.49      0.34 o
  -4  10   5        4.65        6.57      0.60 o
  -3  10   5       15.15       15.01      0.80 o
  -2  10   5       17.70       20.08      0.92 o
  -1  10   5       10.99        9.62      0.83 o
   0  10   5        2.98        3.04      0.61 o
   1  10   5        3.12        2.69      0.60 o
   2  10   5        0.98        0.54      0.42 o
   3  10   5        4.45        2.75      0.55 o
   4  10   5        5.80        5.90      0.65 o
   5  10   5        2.54        1.96      0.67 o
   6  10   5        5.59        5.58      1.35 o
   7  10   5        0.86        0.40      1.01 o
  -9  11   5        0.39        0.23      0.54 o
  -8  11   5        1.05        0.57      0.53 o
  -7  11   5        0.20       -0.11      0.45 o
  -6  11   5        0.06       -0.16      0.33 o
  -5  11   5        0.03       -0.29      0.35 o
  -4  11   5        0.88        0.92      0.42 o
  -3  11   5        0.05       -0.38      0.69 o
  -2  11   5        3.49        2.63      0.54 o
  -1  11   5        0.01       -0.38      0.43 o
   0  11   5       27.14       30.01      1.40 o
   1  11   5        0.00       -0.13      0.52 o
   2  11   5        0.83        0.34      0.47 o
   3  11   5       12.82       12.68      0.83 o
   4  11   5        0.59        1.18      0.52 o
   5  11   5        3.55        2.83      1.23 o
   6  11   5        8.07       10.15      1.68 o
  -8  12   5        0.51        1.10      0.60 o
  -7  12   5        0.03        0.15      0.48 o
  -6  12   5        0.79        0.27      0.50 o
  -5  12   5        0.34        0.24      0.51 o
  -4  12   5        8.22        9.18      0.61 o
  -3  12   5       32.64       33.32      1.11 o
  -2  12   5        9.41       10.18      0.77 o
  -1  12   5       28.60       30.86      1.20 o
   0  12   5        0.11        0.00      0.53 o
   1  12   5        4.41        5.71      0.64 o
   2  12   5        2.46        1.48      1.41 o
   3  12   5        0.54       -0.58      0.60 o
   4  12   5        0.32        1.31      0.77 o
  -6  13   5        2.59        1.11      0.95 o
  -5  13   5        0.50        0.51      0.55 o
  -4  13   5       34.85       41.07      1.71 o
  -3  13   5        3.15        3.56      0.72 o
  -2  13   5        0.35        0.32      0.56 o
  -1  13   5        0.98        0.94      0.71 o
   0  13   5        0.67       -0.19      0.64 o
   1  13   5        0.86        0.93      0.71 o
   2  13   5        2.27        1.57      0.82 o
 -14   0   6      107.88      124.56      4.54 o
 -13   0   6       17.82       21.13      1.25 o
 -12   0   6       33.81       28.30      1.30 o
 -11   0   6        3.92        3.96      0.61 o
 -10   0   6       24.26       19.50      0.96 o
  -9   0   6        0.30       -0.33      0.33 o
  -8   0   6       31.87       31.29      0.90 o
  -7   0   6       82.52       80.98      1.43 o
  -6   0   6        0.63        0.14      0.22 o
  -5   0   6        9.42        9.19      0.69 o
  -4   0   6        2.31        1.04      0.13 o
  -1   0   6        0.10        1.19      0.16 o
   0   0   6     1015.83     1098.30     21.85 o
   1   0   6     1026.69     1098.92     16.68 o
   2   0   6       88.21       95.56      1.50 o
   3   0   6       43.79       48.13      1.40 o
   4   0   6      318.37      326.31      4.47 o
   5   0   6       55.53       52.85      1.19 o
   6   0   6      158.32      150.12      3.13 o
   7   0   6       71.75       68.93      3.46 o
   8   0   6        0.75        0.56      0.87 o
   9   0   6        1.49       -0.52      0.84 o
  10   0   6        1.01        0.96      1.04 o
 -14   1   6        0.42       -0.67      0.67 o
 -13   1   6       12.33       12.66      1.24 o
 -12   1   6        2.69        1.79      0.42 o
 -11   1   6       26.02       28.33      1.11 o
 -10   1   6       54.51       58.31      1.18 o
  -9   1   6       93.46       84.25      1.23 o
  -8   1   6        3.12        4.94      0.32 o
  -7   1   6      287.75      269.70      2.60 o
  -6   1   6       60.52       60.72      0.71 o
  -5   1   6        4.26       11.90      0.25 o
  -4   1   6      564.30      620.66      4.73 o
  -3   1   6      109.32      126.95      1.54 o
  -2   1   6      215.40      249.54      2.51 o
  -1   1   6      158.45      155.29      1.74 o
   0   1   6     1201.90     1265.97     12.45 o
   1   1   6      286.29      296.44      3.91 o
   2   1   6       59.81       66.58      0.89 o
   3   1   6       10.43        8.98      0.23 o
   4   1   6      132.28      131.59      1.36 o
   5   1   6       90.73       85.94      1.14 o
   6   1   6       31.15       31.36      0.84 o
   7   1   6       39.97       39.41      1.28 o
   8   1   6       60.85       60.89      3.34 o
   9   1   6       10.32        8.72      1.49 o
  10   1   6        4.14        2.34      0.82 o
 -14   2   6        4.45        3.89      0.84 o
 -13   2   6       13.06       14.50      1.08 o
 -12   2   6        9.62        9.58      0.60 o
 -11   2   6        2.16        1.39      0.36 o
 -10   2   6        1.36        0.74      0.30 o
  -9   2   6        5.46        6.73      0.38 o
  -8   2   6       17.10       13.32      0.50 o
  -7   2   6      690.60      688.08      6.14 o
  -6   2   6       46.73       43.65      0.72 o
  -5   2   6        2.23        0.87      0.11 o
  -4   2   6       69.69       74.51      1.05 o
  -3   2   6      345.78      418.94      4.62 o
  -2   2   6       20.57       22.98      0.75 o
  -1   2   6        0.26        0.17      0.13 o
   0   2   6       90.72       97.03      1.08 o
   1   2   6        1.41        1.17      0.15 o
   2   2   6        0.99        0.07      0.10 o
   3   2   6       73.68       68.96      0.69 o
   4   2   6      202.66      183.90      1.69 o
   5   2   6       98.72       98.82      1.27 o
   6   2   6        1.59        1.70      0.32 o
   7   2   6        0.29        0.91      0.56 o
   8   2   6       28.77       31.37      2.02 o
   9   2   6        8.48        7.90      0.98 o
  10   2   6        0.21        0.04      0.72 o
 -14   3   6        0.18       -0.41      0.60 o
 -13   3   6       10.19       12.38      1.03 o
 -12   3   6        5.00        3.05      0.55 o
 -11   3   6        1.58        1.50      0.38 o
 -10   3   6       44.17       39.21      0.97 o
  -9   3   6        4.09        3.88      0.32 o
  -8   3   6        0.05       -0.15      0.21 o
  -7   3   6      195.65      188.19      2.17 o
  -6   3   6      456.98      453.87      4.15 o
  -5   3   6      180.52      183.92      2.29 o
  -4   3   6       18.12       19.87      0.45 o
  -3   3   6        0.84        2.66      0.20 o
  -2   3   6      140.27      154.06      1.83 o
  -1   3   6        8.41        9.96      0.35 o
   0   3   6       38.25       33.86      1.04 o
   1   3   6       29.48       31.11      0.54 o
   2   3   6        9.02        9.58      0.23 o
   3   3   6       34.29       25.85      0.43 o
   4   3   6      120.18      109.95      1.15 o
   5   3   6       38.89       38.02      0.79 o
   6   3   6       37.40       36.95      0.82 o
   7   3   6        7.94        8.73      0.67 o
   8   3   6        5.84        6.47      0.69 o
   9   3   6       10.79        9.74      0.78 o
  10   3   6        0.38        1.21      0.73 o
 -14   4   6       10.94       12.10      1.48 o
 -13   4   6        0.34       -0.52      0.55 o
 -12   4   6        5.93        5.68      0.78 o
 -11   4   6       24.57       27.39      1.05 o
 -10   4   6        2.83        3.37      0.41 o
  -9   4   6        4.64        4.70      0.50 o
  -8   4   6       25.39       26.18      0.61 o
  -7   4   6      163.08      159.60      1.78 o
  -6   4   6        3.30        4.08      0.36 o
  -5   4   6       24.94       23.38      0.48 o
  -4   4   6        5.80        3.74      0.26 o
  -3   4   6      235.73      241.81      3.38 o
  -2   4   6       49.88       43.55      3.01 o
  -1   4   6       10.83       11.22      0.51 o
   0   4   6       64.83       56.79      1.17 o
   1   4   6      194.34      203.64      2.02 o
   2   4   6       57.76       58.38      0.72 o
   3   4   6        9.63       10.09      0.32 o
   4   4   6      193.54      184.33      1.87 o
   5   4   6        0.78        0.56      0.25 o
   6   4   6        0.05       -0.25      0.25 o
   7   4   6       12.69       12.90      0.79 o
   8   4   6        4.12        3.94      0.59 o
   9   4   6        0.83        0.54      1.04 o
  10   4   6        3.28        1.75      1.15 o
 -13   5   6        8.40        9.30      0.97 o
 -12   5   6        7.42        7.46      0.85 o
 -11   5   6        4.59        4.65      0.53 o
 -10   5   6        3.22        4.07      0.57 o
  -9   5   6        4.12        4.12      0.30 o
  -8   5   6       15.67       14.98      0.45 o
  -7   5   6       40.95       32.22      0.61 o
  -6   5   6      148.37      135.43      1.55 o
  -5   5   6       76.99       76.12      0.91 o
  -4   5   6       56.25       40.45      1.01 o
  -3   5   6      885.72      938.78      9.01 o
  -2   5   6       29.96       34.72      0.70 o
  -1   5   6      170.08      163.33      1.97 o
   0   5   6      314.75      301.40      2.89 o
   1   5   6        0.02       -0.06      0.15 o
   2   5   6       43.92       45.12      0.64 o
   3   5   6        0.06       -0.09      0.18 o
   4   5   6        0.75       -0.12      0.21 o
   5   5   6        1.18        0.91      0.29 o
   6   5   6        4.24        3.88      0.48 o
   7   5   6        1.53        0.36      0.53 o
   8   5   6       12.91       14.22      1.09 o
   9   5   6        3.74        0.91      1.05 o
 -13   6   6        5.94        6.28      0.89 o
 -12   6   6        3.54        3.00      0.80 o
 -11   6   6        8.82       10.12      0.79 o
 -10   6   6        2.48        2.11      0.35 o
  -9   6   6       29.16       29.60      0.68 o
  -8   6   6       12.14       11.60      0.43 o
  -7   6   6        0.03        0.35      0.26 o
  -6   6   6       11.36       13.00      0.42 o
  -5   6   6       23.18       23.82      0.58 o
  -4   6   6       22.63       15.39      0.42 o
  -3   6   6       92.73      102.33      1.14 o
  -2   6   6       78.96       80.26      0.98 o
  -1   6   6       48.25       47.81      0.70 o
   0   6   6      209.81      210.50      2.17 o
   1   6   6        2.15        1.69      0.21 o
   2   6   6       20.81       20.63      0.55 o
   3   6   6        1.61        1.71      0.25 o
   4   6   6       31.34       28.89      0.71 o
   5   6   6        4.05        4.31      0.43 o
   6   6   6        1.57        1.19      0.68 o
   7   6   6        1.04        1.74      1.10 o
   8   6   6        1.20        1.49      0.60 o
   9   6   6        5.58        6.88      1.48 o
 -12   7   6        0.01       -0.47      0.49 o
 -11   7   6        0.02       -0.09      0.51 o
 -10   7   6       20.51       19.66      0.68 o
  -9   7   6       18.16       16.69      0.66 o
  -8   7   6       10.69       12.93      0.48 o
  -7   7   6        5.33        5.33      0.37 o
  -6   7   6        0.58        0.03      0.21 o
  -5   7   6        3.92        2.75      0.34 o
  -4   7   6        0.50        0.32      0.23 o
  -3   7   6       66.87       57.52      0.86 o
  -2   7   6       43.37       37.38      0.72 o
  -1   7   6        2.21        1.35      0.25 o
   0   7   6        3.63        3.83      0.32 o
   1   7   6       34.26       33.17      0.80 o
   2   7   6      102.43       95.23      1.56 o
   3   7   6       58.35       58.18      1.03 o
   4   7   6       47.73       47.71      0.96 o
   5   7   6        0.62        0.00      0.89 o
   6   7   6        3.20        4.83      0.73 o
   7   7   6       23.56       27.71      1.42 o
   8   7   6       14.73       15.19      1.76 o
   9   7   6        1.35        0.93      1.11 o
 -12   8   6        1.43        1.12      0.64 o
 -11   8   6        0.13        0.73      0.55 o
 -10   8   6        2.45        1.47      0.73 o
  -9   8   6        1.01        0.77      0.30 o
  -8   8   6        3.36        4.50      0.39 o
  -7   8   6       12.52       13.41      0.54 o
  -6   8   6        8.45        9.18      0.43 o
  -5   8   6        7.45        5.84      0.38 o
  -4   8   6       69.14       60.62      1.07 o
  -3   8   6       12.76       11.06      0.58 o
  -2   8   6        8.14        7.84      0.40 o
  -1   8   6       17.07       15.63      0.57 o
   0   8   6       76.04       66.53      1.24 o
   1   8   6       13.43       13.26      0.56 o
   2   8   6        3.70        3.13      0.37 o
   3   8   6        0.00        0.01      0.30 o
   4   8   6        2.83        2.69      0.40 o
   5   8   6       49.05       49.77      1.89 o
   6   8   6        3.01        3.26      0.72 o
   7   8   6        9.34        7.70      1.50 o
   8   8   6        0.02       -0.08      1.05 o
 -11   9   6        5.74        5.32      0.80 o
 -10   9   6        0.13        0.41      0.54 o
  -9   9   6       40.48       45.29      1.06 o
  -8   9   6       11.91       11.89      0.54 o
  -7   9   6        0.65        1.09      0.32 o
  -6   9   6       10.02        9.29      0.46 o
  -5   9   6       11.55       12.09      0.50 o
  -4   9   6        0.26        0.09      0.27 o
  -3   9   6        0.15        0.17      0.26 o
  -2   9   6       25.89       23.74      0.66 o
  -1   9   6        4.76        6.64      0.44 o
   0   9   6        2.98        2.41      0.35 o
   1   9   6        6.18        5.73      0.44 o
   2   9   6       18.87       16.61      0.83 o
   3   9   6        0.97        0.69      0.43 o
   4   9   6        6.12        5.54      0.77 o
   5   9   6        5.25        3.69      0.72 o
   6   9   6        0.03        0.66      1.02 o
   7   9   6       28.37       36.21      2.64 o
 -10  10   6        1.26        0.91      0.67 o
  -9  10   6        2.12        2.10      0.54 o
  -8  10   6        0.05        0.00      0.40 o
  -7  10   6        1.69        1.76      0.35 o
  -6  10   6        9.14        8.54      0.53 o
  -5  10   6        4.18        2.85      0.39 o
  -4  10   6        0.04       -0.33      0.33 o
  -3  10   6        1.28        1.12      0.32 o
  -2  10   6        3.47        4.32      0.39 o
  -1  10   6        0.88        0.73      0.32 o
   0  10   6        2.13        1.41      0.80 o
   1  10   6        0.32       -0.05      0.39 o
   2  10   6       13.61       15.37      0.85 o
   3  10   6        0.22        0.02      0.51 o
   4  10   6        0.14       -0.06      0.42 o
   5  10   6        0.03       -0.41      0.81 o
   6  10   6        0.60        2.22      1.16 o
  -9  11   6        0.29        0.21      0.72 o
  -8  11   6        0.00        0.56      0.47 o
  -7  11   6        0.63       -0.14      0.44 o
  -6  11   6        1.50        1.36      0.50 o
  -5  11   6       11.00       11.09      0.60 o
  -4  11   6        1.23        1.50      0.43 o
  -3  11   6        0.46       -0.36      0.36 o
  -2  11   6       17.57       20.33      0.85 o
  -1  11   6        1.77        2.14      0.51 o
   0  11   6       26.21       29.65      1.14 o
   1  11   6       25.80       27.99      1.12 o
   2  11   6        0.79        0.69      0.45 o
   3  11   6        0.31       -0.08      1.10 o
   4  11   6        3.98        4.94      0.85 o
   5  11   6        0.06        0.93      1.00 o
  -7  12   6        1.24        0.89      0.55 o
  -6  12   6        2.38        1.20      0.55 o
  -5  12   6       12.03       12.75      0.85 o
  -4  12   6        7.11        7.19      0.82 o
  -3  12   6        2.30        1.81      0.62 o
  -2  12   6       12.69       14.51      1.17 o
  -1  12   6        7.52        9.34      1.48 o
   0  12   6        0.25       -0.09      0.63 o
   1  12   6       16.68       17.18      1.28 o
   2  12   6        7.62        7.58      1.10 o
   3  12   6        2.30        2.40      0.95 o
  -5  13   6        4.36        4.60      0.67 o
  -4  13   6        3.32        4.46      0.82 o
  -3  13   6        0.12       -0.31      0.55 o
  -2  13   6        0.41       -0.58      0.73 o
  -1  13   6        0.07        1.14      0.88 o
   0  13   6        2.00        2.05      0.80 o
   1  13   6        0.53        0.11      1.06 o
 -14   1   7        0.20       -0.18      0.59 o
 -13   1   7        5.72        5.05      0.78 o
 -12   1   7        8.78       10.86      0.62 o
 -11   1   7        0.18        0.38      0.32 o
 -10   1   7       18.85       17.95      0.71 o
  -9   1   7       50.75       51.82      0.93 o
  -8   1   7      152.21      146.94      1.81 o
  -7   1   7       33.44       27.78      0.60 o
  -6   1   7        0.32       -0.02      0.11 o
  -5   1   7        0.09        0.46      0.10 o
  -4   1   7       96.77       97.26      1.10 o
  -3   1   7      124.28      150.58      2.18 o
  -2   1   7       84.56       90.80      1.12 o
  -1   1   7      286.65      334.98      3.91 o
   0   1   7       88.19       86.90      1.36 o
   1   1   7       22.15       25.39      0.52 o
   2   1   7        1.49        2.69      0.34 o
   3   1   7        0.62        0.14      0.26 o
   4   1   7       77.18       71.28      0.92 o
   5   1   7       17.58       17.14      0.50 o
   6   1   7       46.15       44.48      0.99 o
   7   1   7        0.53        0.98      0.35 o
   8   1   7        7.78        4.90      1.30 o
   9   1   7        7.33        8.92      1.90 o
  10   1   7        0.05        0.79      0.75 o
 -14   2   7        2.82        2.52      0.74 o
 -13   2   7        0.07       -0.34      0.53 o
 -12   2   7       18.55       18.83      0.79 o
 -11   2   7       21.99       20.01      0.75 o
 -10   2   7        0.00       -0.03      0.25 o
  -9   2   7        1.27        0.65      0.25 o
  -8   2   7      662.50      616.65      6.19 o
  -7   2   7       64.24       58.85      0.94 o
  -6   2   7       82.65       75.34      1.05 o
  -5   2   7       89.26       88.31      0.99 o
  -4   2   7        4.52        6.17      0.30 o
  -3   2   7      214.15      240.66      5.18 o
  -2   2   7        8.65       10.87      0.35 o
  -1   2   7      126.57      117.69      2.41 o
   0   2   7       11.75       17.25      0.48 o
   1   2   7        9.81        9.71      0.35 o
   2   2   7        8.19       10.24      0.35 o
   3   2   7       60.38       50.90      0.76 o
   4   2   7        0.17        0.85      0.19 o
   5   2   7        6.52        7.02      0.35 o
   6   2   7        7.79        7.57      0.40 o
   7   2   7       29.46       28.51      0.76 o
   8   2   7       12.03       10.97      0.79 o
   9   2   7        2.43        2.28      0.76 o
  10   2   7        1.16        0.84      0.86 o
 -14   3   7        0.62        0.48      0.90 o
 -13   3   7        1.42        1.78      0.61 o
 -12   3   7        4.12        5.01      0.60 o
 -11   3   7       46.81       45.48      1.11 o
 -10   3   7        0.17        0.50      0.26 o
  -9   3   7        9.68        7.33      0.39 o
  -8   3   7        4.08        3.92      0.51 o
  -7   3   7        0.50        0.60      0.24 o
  -6   3   7      106.27      111.13      1.59 o
  -5   3   7       88.28       84.01      1.25 o
  -4   3   7       49.38       51.18      1.19 o
  -3   3   7      100.30       99.22      2.64 o
  -2   3   7       52.45       47.31      1.02 o
  -1   3   7      238.67      241.21      4.11 o
   0   3   7        1.17        0.34      0.16 o
   1   3   7        0.76       -0.02      0.22 o
   2   3   7       24.31       21.51      0.78 o
   3   3   7       60.48       71.00      1.01 o
   4   3   7        0.97        1.48      0.21 o
   5   3   7        6.64        5.70      0.33 o
   6   3   7       13.65       15.18      0.54 o
   7   3   7       10.34       12.45      0.55 o
   8   3   7        5.20        6.17      0.62 o
   9   3   7        0.35       -0.18      1.13 o
 -14   4   7        0.60        0.42      0.79 o
 -13   4   7        1.05        1.01      0.62 o
 -12   4   7       17.31       15.23      1.67 o
 -11   4   7       29.67       33.70      1.16 o
 -10   4   7        0.45       -0.06      0.29 o
  -9   4   7        2.44        1.75      0.28 o
  -8   4   7        8.29        8.83      0.56 o
  -7   4   7        4.56        3.94      0.35 o
  -6   4   7        6.74        5.58      0.35 o
  -5   4   7       20.41       18.46      0.65 o
  -4   4   7       77.34       85.75      1.53 o
  -3   4   7       25.16       35.67      0.75 o
  -2   4   7       14.44       12.41      0.68 o
  -1   4   7      332.86      319.34      5.36 o
   0   4   7      121.26      114.32      2.84 o
   1   4   7       30.84       34.02      1.10 o
   2   4   7        0.06       -0.13      0.13 o
   3   4   7      105.86      100.54      1.30 o
   4   4   7      111.93      110.90      1.36 o
   5   4   7       25.80       24.98      0.63 o
   6   4   7        3.32        4.22      0.35 o
   7   4   7        1.81        1.35      0.38 o
   8   4   7        0.00       -0.47      0.47 o
   9   4   7        1.90        0.99      1.04 o
 -13   5   7        1.17        1.79      0.89 o
 -12   5   7        0.00       -0.06      0.54 o
 -11   5   7        0.62        0.10      0.42 o
 -10   5   7       20.35       21.22      0.77 o
  -9   5   7       17.07       18.57      1.01 o
  -8   5   7        9.03        8.64      0.45 o
  -7   5   7       31.62       33.91      0.77 o
  -6   5   7        1.82        1.37      0.27 o
  -5   5   7        0.18        1.23      0.32 o
  -4   5   7      428.88      404.19      5.47 o
  -3   5   7       10.71       13.69      0.77 o
  -2   5   7      116.29      116.63      2.39 o
  -1   5   7      239.06      234.43      5.71 o
   0   5   7      186.46      184.07      3.47 o
   1   5   7       39.60       36.71      0.80 o
   2   5   7       11.40       11.65      0.47 o
   3   5   7       17.16       16.11      0.45 o
   4   5   7        0.96        2.10      0.26 o
   5   5   7        3.77        3.78      0.36 o
   6   5   7        0.41        0.97      0.37 o
   7   5   7        2.29        1.56      0.43 o
   8   5   7        0.23        0.31      1.01 o
   9   5   7        0.05       -0.27      0.93 o
 -13   6   7        0.41       -0.31      0.97 o
 -12   6   7        2.32        3.01      0.70 o
 -11   6   7        8.49        8.64      1.02 o
 -10   6   7        1.28        0.67      0.34 o
  -9   6   7       11.46        9.53      0.53 o
  -8   6   7        9.81        9.78      0.50 o
  -7   6   7       20.02       17.36      0.61 o
  -6   6   7       46.01       43.46      1.01 o
  -5   6   7      322.79      286.78      3.67 o
  -4   6   7       39.56       36.70      1.03 o
  -3   6   7        0.02       -0.33      0.33 o
  -2   6   7       76.43       80.89      1.95 o
  -1   6   7       63.87       57.59      1.58 o
   0   6   7       20.56       18.81      0.55 o
   1   6   7       18.26       17.80      0.49 o
   2   6   7        3.29        3.00      0.28 o
   3   6   7        5.09        4.71      0.35 o
   4   6   7        1.03        0.27      0.23 o
   5   6   7        1.93        1.46      0.31 o
   6   6   7       14.25       14.63      0.95 o
   7   6   7       27.49       32.53      1.49 o
   8   6   7        1.02        0.29      1.01 o
 -12   7   7        0.01       -0.61      0.61 o
 -11   7   7        1.14        0.76      0.52 o
 -10   7   7        0.01       -0.29      0.35 o
  -9   7   7        5.95        5.40      0.48 o
  -8   7   7        2.79        2.92      0.40 o
  -7   7   7       17.01       18.34      0.65 o
  -6   7   7       35.73       34.49      0.84 o
  -5   7   7        2.49        2.02      0.37 o
  -4   7   7      137.37      129.58      2.02 o
  -3   7   7       15.75       15.91      0.91 o
  -2   7   7       15.38       13.47      0.88 o
  -1   7   7        8.14        7.31      0.32 o
   0   7   7        2.05        2.16      0.25 o
   1   7   7        4.75        4.73      0.33 o
   2   7   7       15.63       17.75      0.61 o
   3   7   7        0.39        0.60      0.29 o
   4   7   7       10.34       10.66      0.47 o
   5   7   7        0.47        0.65      0.40 o
   6   7   7       26.54       33.81      1.11 o
   7   7   7        2.64        2.54      1.17 o
   8   7   7        0.49        1.75      1.24 o
 -12   8   7       46.06       47.91      3.65 o
 -11   8   7        0.04        0.54      0.57 o
 -10   8   7       21.89       24.89      1.00 o
  -9   8   7        7.36        8.75      0.57 o
  -8   8   7        8.74        9.38      0.56 o
  -7   8   7        5.56        5.11      0.43 o
  -6   8   7        0.02       -0.10      0.29 o
  -5   8   7       11.86       11.57      0.60 o
  -4   8   7       10.21       12.34      0.44 o
  -3   8   7        6.68        5.44      0.31 o
  -2   8   7       34.61       31.88      0.78 o
  -1   8   7       12.02       11.54      0.52 o
   0   8   7       21.17       22.70      0.64 o
   1   8   7       10.09        8.09      0.44 o
   2   8   7        2.67        2.93      0.35 o
   3   8   7       20.76       20.39      0.71 o
   4   8   7        5.09        4.10      0.43 o
   5   8   7       48.93       51.74      1.74 o
   6   8   7        2.47        2.86      1.13 o
   7   8   7        1.47        0.92      1.17 o
 -11   9   7       29.31       31.20      1.40 o
 -10   9   7        2.09        1.56      0.60 o
  -9   9   7       19.79       25.00      1.06 o
  -8   9   7        0.21        0.27      0.39 o
  -7   9   7        4.75        4.01      0.34 o
  -6   9   7        1.45        1.39      0.21 o
  -5   9   7       22.99       28.35      0.61 o
  -4   9   7       34.57       33.38      0.75 o
  -3   9   7        2.50        3.09      0.30 o
  -2   9   7        1.79        1.54      0.28 o
  -1   9   7       25.88       29.03      0.75 o
   0   9   7        0.01       -0.26      0.26 o
   1   9   7        1.03        1.17      0.31 o
   2   9   7        3.96        4.00      0.40 o
   3   9   7       14.18       15.68      0.70 o
   4   9   7        0.21       -0.37      0.37 o
   5   9   7        0.24        0.12      0.98 o
   6   9   7        3.16        4.39      1.30 o
 -10  10   7        5.04        4.84      0.78 o
  -9  10   7        0.83        0.13      0.49 o
  -8  10   7       12.18       12.72      0.80 o
  -7  10   7        9.54       11.14      0.46 o
  -6  10   7       20.67       21.48      0.69 o
  -5  10   7        0.06       -0.09      0.23 o
  -4  10   7        3.99        3.06      0.31 o
  -3  10   7        6.98        8.23      0.47 o
  -2  10   7       30.00       33.16      0.85 o
  -1  10   7        0.04        0.07      0.28 o
   0  10   7        0.01       -0.20      0.28 o
   1  10   7        0.02        0.09      0.30 o
   2  10   7       14.10       15.87      0.91 o
   3  10   7        0.02       -0.56      0.56 o
   4  10   7        3.80        3.54      1.18 o
   5  10   7        1.83       -0.53      0.86 o
  -9  11   7        2.58        2.45      0.60 o
  -8  11   7        1.05        0.11      0.49 o
  -7  11   7        1.55        1.62      0.53 o
  -6  11   7        0.02       -0.45      0.45 o
  -5  11   7        9.17        9.06      0.53 o
  -4  11   7        6.90        7.91      0.73 o
  -3  11   7        2.44        2.04      0.33 o
  -2  11   7        1.53        1.65      0.32 o
  -1  11   7        1.18        1.27      0.32 o
   0  11   7        5.57        5.68      0.69 o
   1  11   7        2.55        2.34      0.50 o
   2  11   7        5.70        4.85      0.85 o
   3  11   7        1.63        1.40      0.73 o
   4  11   7        0.19       -0.91      0.91 o
  -7  12   7        0.72        0.94      0.54 o
  -6  12   7        0.01       -0.09      0.53 o
  -5  12   7       10.33       13.44      0.87 o
  -4  12   7        2.01        3.11      0.86 o
  -3  12   7       12.47       12.19      2.05 o
  -2  12   7        2.31        2.07      1.12 o
  -1  12   7       19.66       20.86      1.76 o
   0  12   7        8.67        8.58      1.32 o
   1  12   7        3.71        3.53      0.85 o
   2  12   7        7.73        7.52      1.02 o
   3  12   7        0.11       -0.80      0.90 o
  -4  13   7        1.75        2.71      1.44 o
  -3  13   7        1.75        2.87      0.82 o
  -2  13   7        3.82        3.72      0.87 o
  -1  13   7        1.85        2.72      0.82 o
   0  13   7        0.17        0.20      0.91 o
 -14   0   8       32.73       32.47      2.15 o
 -13   0   8        7.99        8.56      1.22 o
 -12   0   8        1.80        0.77      0.65 o
 -11   0   8        8.65        9.30      0.76 o
 -10   0   8        3.38        2.10      0.51 o
  -9   0   8      226.15      225.48      3.38 o
  -8   0   8      363.74      347.91      4.80 o
  -7   0   8        1.69        0.86      0.30 o
  -6   0   8       26.31       25.71      0.68 o
  -5   0   8       15.29       23.62      0.56 o
  -4   0   8      245.41      261.76      6.65 o
  -3   0   8       41.67       44.07      1.79 o
  -2   0   8       21.84       15.93      0.49 o
  -1   0   8       44.86       45.24      1.12 o
   0   0   8      222.03      250.73      5.07 o
   1   0   8      184.28      194.70      3.46 o
   2   0   8      270.11      274.52      5.77 o
   3   0   8        0.25        2.27      0.59 o
   4   0   8       26.41       24.46      1.46 o
   5   0   8        0.57        0.53      0.28 o
   6   0   8        0.07        0.30      0.35 o
   7   0   8      117.49      119.43      2.13 o
   8   0   8       24.62       24.05      1.08 o
   9   0   8        0.08        0.15      0.93 o
 -14   1   8        0.08       -0.22      0.76 o
 -13   1   8        5.78        5.25      0.63 o
 -12   1   8        0.03       -0.34      0.34 o
 -11   1   8        0.47        0.78      0.33 o
 -10   1   8        8.62        9.87      0.46 o
  -9   1   8       85.91       84.67      1.28 o
  -8   1   8       29.38       33.09      0.82 o
  -7   1   8      375.45      339.14      3.28 o
  -6   1   8      122.38      112.12      1.29 o
  -5   1   8       16.45       23.13      0.36 o
  -4   1   8       31.49       33.47      1.12 o
  -3   1   8        5.94       10.09      0.35 o
  -2   1   8       19.08       18.75      0.30 o
  -1   1   8        0.11       -0.09      0.12 o
   0   1   8      268.32      263.15      3.13 o
   1   1   8       58.48       53.81      1.07 o
   2   1   8       30.01       25.54      0.76 o
   3   1   8        4.13        2.20      0.34 o
   4   1   8        3.52        3.29      0.50 o
   5   1   8        0.41        0.62      0.24 o
   6   1   8       27.05       31.68      0.65 o
   7   1   8       25.89       25.91      0.67 o
   8   1   8       16.79       17.09      0.67 o
   9   1   8        4.72        3.34      0.83 o
 -14   2   8        6.34        7.04      0.88 o
 -13   2   8        0.02       -0.28      0.93 o
 -12   2   8        2.46        2.86      0.44 o
 -11   2   8       12.75       13.20      0.63 o
 -10   2   8       22.07       21.36      0.64 o
  -9   2   8        0.18       -0.29      0.29 o
  -8   2   8       82.97       73.24      1.13 o
  -7   2   8      121.18      124.63      1.58 o
  -6   2   8      187.13      188.02      2.37 o
  -5   2   8       51.06       51.05      0.87 o
  -4   2   8        8.05        7.80      0.32 o
  -3   2   8       36.15       35.47      0.68 o
  -2   2   8        8.30        7.53      0.33 o
  -1   2   8       22.79       26.69      0.70 o
   0   2   8      113.05      115.98      1.81 o
   1   2   8        7.74        9.33      0.47 o
   2   2   8        0.74        0.34      0.27 o
   3   2   8       20.73       19.77      0.74 o
   4   2   8        4.08        5.16      0.47 o
   5   2   8        2.16        1.87      0.23 o
   6   2   8        7.73        7.76      0.37 o
   7   2   8        6.72        6.60      0.38 o
   8   2   8        0.79       -0.41      0.41 o
   9   2   8        5.17        6.64      0.93 o
 -14   3   8       15.74       17.45      1.18 o
 -13   3   8        4.08        4.86      0.74 o
 -12   3   8       16.68       15.63      1.59 o
 -11   3   8       14.16       15.05      0.75 o
 -10   3   8       31.37       29.23      0.75 o
  -9   3   8       20.87       16.24      0.55 o
  -8   3   8       27.45       28.53      0.67 o
  -7   3   8        1.27        1.36      0.35 o
  -6   3   8       17.90       12.02      0.46 o
  -5   3   8       83.41       86.20      1.53 o
  -4   3   8       11.11        9.49      0.60 o
  -3   3   8       36.38       37.49      1.81 o
  -2   3   8       42.09       41.05      1.48 o
  -1   3   8      707.67      689.79     15.31 o
   0   3   8      229.09      222.34      6.18 o
   1   3   8       97.72       95.73      1.66 o
   2   3   8        0.01        0.20      0.27 o
   3   3   8      224.47      205.27      3.14 o
   4   3   8       67.14       62.64      1.40 o
   5   3   8        2.16        2.24      0.26 o
   6   3   8        2.32        2.41      0.26 o
   7   3   8        8.74        6.60      0.38 o
   8   3   8        1.54        0.00      0.65 o
   9   3   8        5.44        3.14      1.58 o
 -14   4   8        6.12        6.70      0.91 o
 -13   4   8       13.87       12.24      0.99 o
 -12   4   8        2.51        5.02      1.15 o
 -11   4   8        2.74        1.85      0.63 o
 -10   4   8        4.74        3.94      0.44 o
  -9   4   8        0.20        0.16      0.25 o
  -8   4   8       44.96       44.90      0.98 o
  -7   4   8        9.51       10.12      0.48 o
  -6   4   8        7.93        6.64      0.38 o
  -5   4   8        6.63        5.14      0.41 o
  -4   4   8        0.64        0.09      0.28 o
  -3   4   8       68.14       71.86      1.64 o
  -2   4   8        0.01        0.09      0.53 o
  -1   4   8      318.12      303.97      5.20 o
   0   4   8       75.37       78.89      1.86 o
   1   4   8       12.78       13.98      1.59 o
   2   4   8        4.41        5.55      0.56 o
   3   4   8        1.91        0.36      0.44 o
   4   4   8       53.08       52.43      1.09 o
   5   4   8       11.67       10.59      0.55 o
   6   4   8       13.92       12.81      0.66 o
   7   4   8        1.37        1.20      0.28 o
   8   4   8        0.05        1.15      1.00 o
 -13   5   8        4.08        3.59      0.73 o
 -12   5   8       22.91       23.16      1.25 o
 -11   5   8        6.05        4.75      0.69 o
 -10   5   8        3.90        3.76      0.46 o
  -9   5   8        7.79        8.13      0.52 o
  -8   5   8       29.67       28.40      0.82 o
  -7   5   8       32.10       33.55      0.84 o
  -6   5   8        0.27        0.39      0.25 o
  -5   5   8        4.46        3.71      0.41 o
  -4   5   8      106.34       89.53      2.71 o
  -3   5   8      270.30      268.90      5.57 o
  -2   5   8      144.11      141.17      7.22 o
  -1   5   8       35.91       34.89      1.19 o
   0   5   8        0.46        0.85      0.39 o
   1   5   8        1.56        1.94      0.45 o
   2   5   8       12.13       10.11      0.73 o
   3   5   8        1.64        1.39      0.47 o
   4   5   8        0.08        0.18      0.21 o
   5   5   8        4.32        4.95      0.41 o
   6   5   8        8.80       10.66      0.46 o
   7   5   8        4.24        3.88      0.58 o
   8   5   8        0.57        1.12      1.09 o
 -13   6   8        6.78        4.97      1.01 o
 -12   6   8        0.74        0.80      0.74 o
 -11   6   8        8.21       10.33      0.90 o
 -10   6   8       12.65       13.02      0.71 o
  -9   6   8        5.04        4.54      0.48 o
  -8   6   8       32.31       35.11      1.10 o
  -7   6   8        0.01        0.20      0.33 o
  -6   6   8        0.40       -0.27      0.27 o
  -5   6   8       54.89       46.63      1.20 o
  -4   6   8       23.37       30.03      1.15 o
  -3   6   8       15.34       11.61      0.75 o
  -2   6   8        0.18        0.45      0.40 o
  -1   6   8       19.62       16.36      0.87 o
   0   6   8        0.38        0.15      0.39 o
   1   6   8       12.22       10.88      1.26 o
   2   6   8        2.96        2.69      0.54 o
   3   6   8       12.70       12.72      0.56 o
   4   6   8        3.40        2.93      0.31 o
   5   6   8        0.94        0.29      0.54 o
   6   6   8        3.69        5.18      0.56 o
   7   6   8        3.15        2.23      1.10 o
   8   6   8        5.55        5.22      1.39 o
 -12   7   8        1.71        1.64      0.65 o
 -11   7   8        7.57        5.87      0.80 o
 -10   7   8        3.37        2.73      0.54 o
  -9   7   8        2.54        2.72      0.43 o
  -8   7   8        4.58        4.99      0.53 o
  -7   7   8        3.76        2.38      0.39 o
  -6   7   8        0.70        0.25      0.31 o
  -5   7   8       71.54       63.72      1.50 o
  -4   7   8       83.91       77.64      2.05 o
  -3   7   8       43.73       45.45      1.52 o
  -2   7   8       42.49       39.81      1.38 o
  -1   7   8       38.49       31.55      1.26 o
   0   7   8        1.03        1.15      0.48 o
   1   7   8        1.60        1.90      0.52 o
   2   7   8        2.56        3.58      0.62 o
   3   7   8       36.60       38.76      1.22 o
   4   7   8       44.60       44.86      1.03 o
   5   7   8        2.24        1.27      0.34 o
   6   7   8       44.98       51.03      2.91 o
   7   7   8        1.27        1.20      1.12 o
 -12   8   8        3.86        7.09      0.98 o
 -11   8   8        0.99        1.01      0.61 o
 -10   8   8       13.67       15.08      1.18 o
  -9   8   8        1.34        0.52      0.44 o
  -8   8   8        0.68       -0.32      0.41 o
  -7   8   8        5.67        4.31      0.47 o
  -6   8   8        5.44        4.61      0.47 o
  -5   8   8       10.59        9.96      0.67 o
  -4   8   8       13.79       12.61      0.89 o
  -3   8   8       10.54        9.18      0.80 o
  -2   8   8        4.79        4.54      0.66 o
  -1   8   8        3.09        2.48      0.59 o
   0   8   8        5.74        4.95      0.84 o
   1   8   8        1.36        1.29      0.54 o
   2   8   8       27.59       28.71      0.84 o
   3   8   8        8.78        7.36      0.42 o
   4   8   8        0.09       -0.11      0.43 o
   5   8   8        0.03        0.51      0.97 o
   6   8   8       26.66       41.49      2.71 o
 -11   9   8        1.71        0.91      1.22 o
 -10   9   8        0.47        0.00      0.49 o
  -9   9   8       11.65       12.46      0.78 o
  -8   9   8       23.62       29.64      1.09 o
  -7   9   8       10.45        9.90      0.60 o
  -6   9   8        0.95        0.41      0.42 o
  -5   9   8       13.87       18.28      0.93 o
  -4   9   8        4.47        4.26      0.90 o
  -3   9   8        1.68        1.51      0.60 o
  -2   9   8        1.10        0.97      0.55 o
  -1   9   8        1.89        2.49      0.62 o
   0   9   8        1.00        0.99      0.55 o
   1   9   8        4.39        4.56      0.49 o
   2   9   8        3.61        2.85      0.36 o
   3   9   8        0.46        0.08      0.24 o
   4   9   8        1.85        2.77      1.09 o
   5   9   8        1.37       -0.20      0.92 o
   6   9   8        3.15        2.91      1.22 o
 -10  10   8        0.03       -0.33      0.59 o
  -9  10   8        0.07        0.19      0.46 o
  -8  10   8        0.70        0.87      0.49 o
  -7  10   8        0.11       -0.12      0.59 o
  -6  10   8       12.86       14.33      0.92 o
  -5  10   8       14.20       14.25      1.12 o
  -4  10   8        1.13        0.43      1.22 o
  -3  10   8        0.02        0.13      0.57 o
  -2  10   8        1.04        0.86      0.63 o
  -1  10   8       13.80       14.41      1.07 o
   0  10   8        5.38        4.89      0.79 o
   1  10   8        2.90        2.81      0.38 o
   2  10   8        6.50        7.17      0.91 o
   3  10   8        0.05        0.12      0.64 o
   4  10   8        6.65        7.55      1.38 o
  -9  11   8        0.00       -0.83      1.11 o
  -8  11   8        0.62       -0.10      0.56 o
  -7  11   8        7.61        4.65      0.70 o
  -6  11   8        9.61       10.46      1.05 o
  -5  11   8        1.51        2.20      0.63 o
  -4  11   8        0.73        0.67      0.66 o
  -3  11   8        2.93        1.72      0.70 o
  -2  11   8        1.15        2.31      0.72 o
  -1  11   8        6.88        9.64      2.42 o
   0  11   8        5.45        5.37      1.08 o
   1  11   8        6.78        8.91      1.08 o
   2  11   8        6.08        6.75      1.88 o
   3  11   8       10.27       11.81      1.15 o
  -7  12   8        2.41        1.54      1.23 o
  -6  12   8        0.90        1.94      0.68 o
  -5  12   8       11.27       14.65      1.02 o
  -4  12   8        0.11       -0.05      0.72 o
  -3  12   8        0.08        0.59      0.68 o
  -2  12   8        2.50        2.45      0.81 o
  -1  12   8        1.51        2.27      0.80 o
   0  12   8        1.02        0.46      1.64 o
   1  12   8        5.64        7.02      1.04 o
 -14   1   9        0.93       -0.04      0.56 o
 -13   1   9       27.39       27.61      1.09 o
 -12   1   9       14.99       15.74      0.74 o
 -11   1   9        8.98       10.09      0.56 o
 -10   1   9       13.65       12.58      0.67 o
  -9   1   9      110.76      102.56      1.53 o
  -8   1   9       49.09       47.86      0.87 o
  -7   1   9       12.22       14.33      0.49 o
  -6   1   9       16.30       17.58      0.47 o
  -5   1   9        0.00        0.28      0.10 o
  -4   1   9       32.29       37.18      1.40 o
  -3   1   9        0.07       -0.05      0.27 o
  -2   1   9      336.86      338.75      3.58 o
  -1   1   9        5.38        4.98      0.28 o
   0   1   9        0.09        0.49      0.21 o
   1   1   9        7.95        7.78      0.61 o
   2   1   9        0.59        1.09      0.29 o
   3   1   9       65.54       59.51      1.30 o
   4   1   9        0.03       -0.54      0.54 o
   5   1   9        0.49        0.60      0.49 o
   6   1   9        0.23        1.11      0.62 o
   7   1   9        0.08       -0.57      0.61 o
   8   1   9        0.09        1.38      0.80 o
 -14   2   9        1.23        0.81      0.61 o
 -13   2   9        2.12        2.47      0.64 o
 -12   2   9       25.91       28.68      1.03 o
 -11   2   9        5.95        5.91      0.48 o
 -10   2   9        5.66        6.52      0.42 o
  -9   2   9        5.23        4.21      0.35 o
  -8   2   9       44.18       37.64      0.78 o
  -7   2   9       50.14       41.93      0.90 o
  -6   2   9      147.79      132.53      1.86 o
  -5   2   9       37.34       28.76      0.64 o
  -4   2   9      194.85      200.01      3.45 o
  -3   2   9      132.72      130.12      2.05 o
  -2   2   9        0.08       -0.19      0.34 o
  -1   2   9       77.53       74.30      1.29 o
   0   2   9        0.14        0.64      0.48 o
   1   2   9        2.20        1.52      0.30 o
   2   2   9        0.39       -0.06      0.28 o
   3   2   9        1.38        1.54      0.37 o
   4   2   9        0.07       -0.20      0.87 o
   5   2   9        0.50        0.38      0.49 o
   6   2   9       24.10       24.42      1.27 o
   7   2   9        0.34        0.15      0.62 o
   8   2   9        2.74        2.20      0.76 o
 -14   3   9        1.50        2.19      1.14 o
 -13   3   9       16.91       18.65      1.15 o
 -12   3   9        4.45        3.55      0.66 o
 -11   3   9        0.08       -0.30      0.30 o
 -10   3   9        1.94        1.54      0.31 o
  -9   3   9       13.97       13.47      0.52 o
  -8   3   9        1.57        0.81      0.28 o
  -7   3   9       12.78       11.50      0.60 o
  -6   3   9       10.23        9.55      0.42 o
  -5   3   9      276.32      270.34      4.62 o
  -4   3   9       13.22       12.56      0.60 o
  -3   3   9       95.98      101.10      2.05 o
  -2   3   9      130.09      125.18      2.46 o
  -1   3   9       30.76       34.62      1.11 o
   0   3   9        0.76        1.06      1.00 o
   1   3   9        7.94        7.21      0.46 o
   2   3   9       10.50       12.09      0.68 o
   3   3   9       41.67       43.96      1.16 o
   4   3   9        0.06       -0.09      0.71 o
   5   3   9        0.00       -0.22      0.49 o
   6   3   9        2.32        0.78      0.64 o
   7   3   9        3.23        3.14      0.75 o
   8   3   9        0.12       -0.56      0.56 o
 -14   4   9        3.13        5.35      0.97 o
 -13   4   9        6.08        5.91      0.84 o
 -12   4   9        3.14        3.40      0.90 o
 -11   4   9        6.99        8.99      0.66 o
 -10   4   9       17.11       16.95      0.70 o
  -9   4   9       18.13       17.95      0.68 o
  -8   4   9       24.15       22.58      0.79 o
  -7   4   9        0.25        0.65      0.26 o
  -6   4   9       55.87       48.88      1.18 o
  -5   4   9        5.37        3.98      0.39 o
  -4   4   9       15.89       17.55      0.77 o
  -3   4   9       29.36       30.12      1.00 o
  -2   4   9       38.42       38.49      1.82 o
  -1   4   9      221.23      209.53      3.85 o
   0   4   9       20.04       17.62      1.54 o
   1   4   9       20.87       19.68      0.93 o
   2   4   9       12.26       12.56      1.09 o
   3   4   9        7.46        8.66      0.82 o
   4   4   9        5.24        4.81      0.91 o
   5   4   9        7.09        7.76      1.19 o
   6   4   9       14.37       12.65      1.49 o
   7   4   9        2.43        1.36      1.04 o
   8   4   9        0.43        0.40      0.96 o
 -13   5   9        0.19       -0.36      0.71 o
 -12   5   9        2.69        1.36      0.76 o
 -11   5   9        0.76        0.67      0.51 o
 -10   5   9       14.68       14.88      0.70 o
  -9   5   9       27.12       31.53      0.91 o
  -8   5   9        2.16        1.98      0.36 o
  -7   5   9        2.29        1.33      0.32 o
  -6   5   9       35.18       31.95      0.81 o
  -5   5   9        3.64        2.96      0.40 o
  -4   5   9       17.04       17.01      0.84 o
  -3   5   9       46.93       44.92      1.36 o
  -2   5   9      143.48      134.23      2.79 o
  -1   5   9        2.97        3.19      0.52 o
   0   5   9       62.67       59.13      1.65 o
   1   5   9       14.78       16.26      0.94 o
   2   5   9       72.58       71.52      2.37 o
   3   5   9       19.10       17.86      1.01 o
   4   5   9       11.71        9.13      1.22 o
   5   5   9       65.20       69.45      3.09 o
   6   5   9        8.37       10.46      1.48 o
   7   5   9        2.27        1.35      1.10 o
 -13   6   9       15.65       18.25      1.48 o
 -12   6   9        5.44        6.21      0.78 o
 -11   6   9        0.23        0.30      0.50 o
 -10   6   9        7.83        9.34      0.63 o
  -9   6   9        2.78        1.87      0.40 o
  -8   6   9        0.72        0.81      0.35 o
  -7   6   9        9.34        9.15      0.53 o
  -6   6   9        1.32        0.75      0.30 o
  -5   6   9      158.12      151.65      4.06 o
  -4   6   9        0.10       -0.13      0.44 o
  -3   6   9       32.44       30.05      1.16 o
  -2   6   9       35.07       32.22      1.63 o
  -1   6   9       19.16       18.60      0.97 o
   0   6   9        6.89        7.19      0.67 o
   1   6   9        4.64        5.67      0.67 o
   2   6   9       30.25       27.03      1.56 o
   3   6   9       20.12       19.94      1.13 o
   4   6   9       11.91       11.26      1.35 o
   5   6   9        4.98        9.88      1.39 o
   6   6   9        0.42        0.41      0.98 o
   7   6   9        0.39       -1.00      1.00 o
 -12   7   9        0.77        0.56      0.58 o
 -11   7   9        6.06        5.68      0.93 o
 -10   7   9        0.53        0.49      0.47 o
  -9   7   9       24.01       25.14      1.02 o
  -8   7   9        2.61        2.33      0.42 o
  -7   7   9        5.79        4.64      0.45 o
  -6   7   9        0.00        0.07      0.31 o
  -5   7   9        6.29        6.94      0.70 o
  -4   7   9       49.51       52.33      1.69 o
  -3   7   9        0.31        0.24      0.44 o
  -2   7   9        7.59        9.55      0.78 o
  -1   7   9       38.83       43.56      1.54 o
   0   7   9       27.81       27.53      1.85 o
   1   7   9       25.79       24.80      1.22 o
   2   7   9        6.44        7.03      0.79 o
   3   7   9        0.08       -0.45      0.53 o
   4   7   9        0.15        0.37      0.86 o
   5   7   9        1.70        2.70      1.00 o
   6   7   9        1.82        1.57      1.18 o
 -11   8   9        3.22        3.89      0.74 o
 -10   8   9        6.68        5.85      0.67 o
  -9   8   9        9.64        9.58      0.97 o
  -8   8   9        3.52        4.58      0.52 o
  -7   8   9       13.02       11.62      0.70 o
  -6   8   9        3.02        3.51      0.46 o
  -5   8   9        1.49        2.64      0.60 o
  -4   8   9        9.70       10.41      0.87 o
  -3   8   9        2.53        2.70      0.59 o
  -2   8   9       34.45       38.51      1.79 o
  -1   8   9        3.25        3.00      0.66 o
   0   8   9        7.58        7.35      0.80 o
   1   8   9       17.52       20.74      2.45 o
   2   8   9        1.93        2.42      0.67 o
   3   8   9        1.77        1.36      0.63 o
   4   8   9        0.06        0.06      0.85 o
   5   8   9        5.68        6.64      1.29 o
   6   8   9        4.38        6.11      1.45 o
 -11   9   9        1.77        2.14      1.00 o
 -10   9   9        0.87        2.05      0.57 o
  -9   9   9        8.13        8.98      0.78 o
  -8   9   9        6.72        9.37      1.45 o
  -7   9   9       25.19       25.81      1.11 o
  -6   9   9        7.02        9.69      0.65 o
  -5   9   9       63.20       61.16      2.05 o
  -4   9   9        0.23       -0.53      0.53 o
  -3   9   9       27.39       25.56      1.35 o
  -2   9   9        8.44        9.38      1.16 o
  -1   9   9        1.72        1.65      0.87 o
   0   9   9        0.60       -0.48      0.52 o
   1   9   9        0.03       -0.50      0.54 o
   2   9   9        0.79        0.30      0.60 o
   3   9   9        4.19        5.43      0.81 o
   4   9   9        0.00       -0.71      0.87 o
   5   9   9        0.20       -0.17      1.07 o
 -10  10   9        7.17        7.11      1.46 o
  -9  10   9        1.52        0.53      0.61 o
  -8  10   9        2.69        2.11      0.60 o
  -7  10   9        0.44        0.52      0.57 o
  -6  10   9       67.49       75.60      1.95 o
  -5  10   9        8.66        8.05      1.03 o
  -4  10   9        1.08       -0.60      0.60 o
  -3  10   9        2.27        1.92      0.70 o
  -2  10   9        2.44        2.77      0.74 o
  -1  10   9        6.83        7.19      0.91 o
   0  10   9        1.40        1.54      0.68 o
   1  10   9        7.45        8.15      1.86 o
   2  10   9        1.91        2.07      0.72 o
   3  10   9        2.57        1.30      1.08 o
  -8  11   9        0.55        1.65      0.62 o
  -7  11   9        2.22        1.94      0.64 o
  -6  11   9        5.48        5.07      0.73 o
  -5  11   9        0.01       -0.63      0.63 o
  -4  11   9        0.03       -0.61      0.61 o
  -3  11   9        0.58       -0.58      0.62 o
  -2  11   9        0.00       -0.48      0.59 o
  -1  11   9        0.47        1.15      0.65 o
   0  11   9        0.50        0.55      0.70 o
   1  11   9        0.28        0.59      0.72 o
   2  11   9        5.57        8.14      1.08 o
  -6  12   9        0.11       -1.02      1.02 o
  -5  12   9        1.99        1.47      0.65 o
  -4  12   9        0.00       -0.61      0.61 o
  -3  12   9        0.02       -0.60      0.60 o
  -2  12   9        0.30       -0.04      0.65 o
  -1  12   9        0.73       -0.04      1.06 o
   0  12   9        0.62        0.69      1.15 o
 -14   0  10       10.99       12.42      1.37 o
 -13   0  10        2.80        1.27      0.86 o
 -12   0  10       46.44       49.90      1.71 o
 -11   0  10       12.48        9.69      0.79 o
 -10   0  10        8.98        6.47      0.91 o
  -9   0  10      282.53      276.19      4.06 o
  -8   0  10       82.54       81.63      1.84 o
  -7   0  10       21.14       20.80      1.00 o
  -6   0  10       16.84       16.03      0.61 o
  -5   0  10       50.21       49.32      1.08 o
  -4   0  10       13.78       11.14      1.08 o
  -3   0  10        5.50        3.54      0.74 o
  -2   0  10        6.93        7.17      0.76 o
  -1   0  10       23.07       19.28      0.75 o
   0   0  10        1.75        0.49      0.53 o
   1   0  10       17.92       15.60      0.99 o
   2   0  10       16.50       14.80      1.09 o
   3   0  10       33.26       34.42      1.73 o
   4   0  10       11.95       12.62      1.18 o
   5   0  10       87.48       82.81      3.21 o
   6   0  10        0.37        0.19      0.84 o
   7   0  10        2.20        0.26      0.86 o
   8   0  10        6.00        5.29      1.33 o
 -14   1  10        0.86        0.75      0.57 o
 -13   1  10        4.01        3.55      0.68 o
 -12   1  10        2.53        2.22      0.43 o
 -11   1  10        8.68        7.91      0.47 o
 -10   1  10        7.71        6.08      0.58 o
  -9   1  10       16.89       15.38      0.59 o
  -8   1  10        0.08       -0.21      0.21 o
  -7   1  10       44.36       37.17      0.86 o
  -6   1  10       68.83       61.91      0.98 o
  -5   1  10       99.92       87.79      1.27 o
  -4   1  10        4.56        4.82      0.58 o
  -3   1  10       28.32       29.93      0.54 o
  -2   1  10      182.48      169.38      2.14 o
  -1   1  10       48.09       44.83      0.84 o
   0   1  10        1.96        1.90      0.28 o
   1   1  10       75.38       71.54      1.39 o
   2   1  10        4.65        2.95      0.38 o
   3   1  10       11.73       10.69      0.63 o
   4   1  10        0.50        0.80      0.47 o
   5   1  10        3.17        4.11      1.20 o
   6   1  10       25.01       29.67      1.44 o
   7   1  10        2.65        3.18      0.76 o
 -14   2  10        0.02       -0.22      0.69 o
 -13   2  10        0.62       -0.39      0.52 o
 -12   2  10       19.78       21.98      1.06 o
 -11   2  10        3.13        2.77      0.36 o
 -10   2  10       70.31       70.50      1.34 o
  -9   2  10       10.66       11.43      0.60 o
  -8   2  10       48.50       47.08      0.95 o
  -7   2  10       12.06        9.95      0.43 o
  -6   2  10        1.48        2.74      0.27 o
  -5   2  10        0.13       -0.10      0.24 o
  -4   2  10      116.87      119.35      2.25 o
  -3   2  10        0.27        0.31      0.33 o
  -2   2  10      478.09      453.22      8.55 o
  -1   2  10       16.24       15.45      1.14 o
   0   2  10        8.40        7.14      0.42 o
   1   2  10        4.18        4.08      0.40 o
   2   2  10        2.56        1.52      0.35 o
   3   2  10        1.60        1.26      0.40 o
   4   2  10        0.05        0.09      0.60 o
   5   2  10        3.80        2.85      0.67 o
   6   2  10        3.47        3.22      0.74 o
   7   2  10        0.17        0.00      0.58 o
 -14   3  10       19.24       21.67      1.28 o
 -13   3  10       22.45       27.99      1.31 o
 -12   3  10        2.19        2.51      0.78 o
 -11   3  10        0.73        0.67      0.31 o
 -10   3  10       32.94       32.65      0.90 o
  -9   3  10       15.19       17.09      0.64 o
  -8   3  10       48.23       43.62      0.95 o
  -7   3  10       16.42       13.90      0.53 o
  -6   3  10        0.94        1.52      0.27 o
  -5   3  10        8.37        8.93      0.56 o
  -4   3  10        0.88        1.81      0.55 o
  -3   3  10        0.01        0.32      0.29 o
  -2   3  10       37.22       35.47      1.10 o
  -1   3  10      121.71      116.36      2.42 o
   0   3  10        8.43        8.18      0.82 o
   1   3  10       14.58       14.69      0.66 o
   2   3  10       41.61       39.91      1.45 o
   3   3  10        7.98        7.20      0.55 o
   4   3  10        3.09        2.20      0.58 o
   5   3  10       29.33       31.13      1.42 o
   6   3  10        0.33        0.67      0.82 o
   7   3  10        1.45        2.66      1.00 o
 -14   4  10        0.63       -0.11      0.81 o
 -13   4  10        0.01       -0.01      1.09 o
 -12   4  10        1.37        2.53      0.60 o
 -11   4  10       15.49       14.95      0.71 o
 -10   4  10        1.59        2.04      0.40 o
  -9   4  10       17.96       19.38      0.72 o
  -8   4  10        4.85        5.15      0.41 o
  -7   4  10        2.31        2.65      0.32 o
  -6   4  10       46.64       41.28      0.98 o
  -5   4  10        9.12        7.80      0.60 o
  -4   4  10        0.00        0.10      0.30 o
  -3   4  10       18.54       18.23      0.81 o
  -2   4  10       16.42       14.78      0.77 o
  -1   4  10       91.66       85.43      2.03 o
   0   4  10       89.04       86.88      2.09 o
   1   4  10       30.32       30.26      1.55 o
   2   4  10       79.57       79.15      2.05 o
   3   4  10        0.00       -0.13      0.63 o
   4   4  10        2.14        2.04      0.83 o
   5   4  10        1.14        2.11      1.04 o
   6   4  10       25.38       25.78      1.97 o
   7   4  10        2.72        2.49      1.16 o
 -13   5  10        0.19        0.03      0.55 o
 -12   5  10        0.03       -0.37      0.56 o
 -11   5  10        3.13        2.63      0.50 o
 -10   5  10        0.03        0.05      0.35 o
  -9   5  10       18.32       19.41      0.80 o
  -8   5  10        2.50        3.09      0.38 o
  -7   5  10        1.05        0.57      0.29 o
  -6   5  10       98.62       91.23      1.69 o
  -5   5  10        0.00        0.26      0.63 o
  -4   5  10        0.94       -0.04      0.36 o
  -3   5  10       44.15       44.42      1.79 o
  -2   5  10        6.13        5.84      0.59 o
  -1   5  10       69.78       67.89      1.82 o
   0   5  10       22.35       23.75      1.09 o
   1   5  10       16.10       18.83      1.05 o
   2   5  10       42.13       39.97      2.11 o
   3   5  10       24.16       24.62      1.21 o
   4   5  10        6.47        6.49      1.14 o
   5   5  10        7.55        9.58      1.38 o
   6   5  10        2.68        2.67      1.07 o
 -13   6  10        1.75        4.09      1.20 o
 -12   6  10        1.66        1.57      0.60 o
 -11   6  10        0.12       -0.18      0.39 o
 -10   6  10        6.76        7.60      0.63 o
  -9   6  10        0.12        0.48      0.46 o
  -8   6  10       65.49       68.47      1.39 o
  -7   6  10       13.23       15.27      0.73 o
  -6   6  10        2.45        3.11      0.41 o
  -5   6  10        0.24        0.05      0.74 o
  -4   6  10       16.27       16.02      0.93 o
  -3   6  10        3.89        3.25      0.58 o
  -2   6  10        4.63        4.88      0.67 o
  -1   6  10        3.04        2.39      0.69 o
   0   6  10        1.85        1.69      0.57 o
   1   6  10       20.94       26.53      1.25 o
   2   6  10        1.41        1.29      1.04 o
   3   6  10        0.69        0.88      0.55 o
   4   6  10        3.32        3.95      1.08 o
   5   6  10       12.78       14.26      1.59 o
   6   6  10        4.52        4.21      1.18 o
 -12   7  10        3.41        4.92      0.77 o
 -11   7  10        0.62        1.35      0.55 o
 -10   7  10        4.26        2.66      0.78 o
  -9   7  10        1.82        2.29      0.44 o
  -8   7  10        6.27        5.81      0.51 o
  -7   7  10        1.20        1.32      0.39 o
  -6   7  10        7.35        9.27      0.82 o
  -5   7  10        4.38        4.04      0.62 o
  -4   7  10        0.06        0.42      0.47 o
  -3   7  10        5.85        7.18      0.78 o
  -2   7  10        2.61        2.03      0.54 o
  -1   7  10        0.86        1.30      0.54 o
   0   7  10        0.41        0.20      0.53 o
   1   7  10       10.08       10.11      0.94 o
   2   7  10        0.40        0.27      0.58 o
   3   7  10        2.08        1.07      0.87 o
   4   7  10        1.67       -0.16      0.83 o
   5   7  10       16.22       17.67      1.75 o
 -11   8  10        0.01       -0.05      0.66 o
 -10   8  10        1.79        2.24      0.52 o
  -9   8  10        0.68        0.73      0.58 o
  -8   8  10        5.73        4.60      0.55 o
  -7   8  10       16.39       16.03      0.77 o
  -6   8  10        0.17        0.77      0.44 o
  -5   8  10        7.99        7.42      0.81 o
  -4   8  10       29.64       31.09      2.45 o
  -3   8  10        0.21        0.07      0.51 o
  -2   8  10       13.73       15.19      1.02 o
  -1   8  10        1.57        1.32      0.57 o
   0   8  10        0.35       -0.29      0.67 o
   1   8  10        2.91        3.22      0.97 o
   2   8  10       22.92       25.06      1.36 o
   3   8  10        1.86        2.15      0.95 o
   4   8  10        2.05        1.93      1.00 o
   5   8  10        0.46       -0.86      0.86 o
 -10   9  10        1.90        2.23      0.56 o
  -9   9  10        0.66        0.96      0.53 o
  -8   9  10        2.28        2.10      0.72 o
  -7   9  10        0.25        1.05      0.57 o
  -6   9  10       23.96       25.74      1.14 o
  -5   9  10        0.02        0.66      0.61 o
  -4   9  10       49.62       48.45      1.82 o
  -3   9  10        1.78        2.30      0.86 o
  -2   9  10        4.93        4.53      0.77 o
  -1   9  10        2.91        3.65      0.73 o
   0   9  10        2.23        1.37      0.64 o
   1   9  10        0.26        0.21      0.59 o
   2   9  10        0.14       -0.54      0.54 o
   3   9  10        0.26        0.45      0.92 o
   4   9  10        1.69        2.72      1.11 o
  -9  10  10        0.62        0.45      0.53 o
  -8  10  10        2.00        2.76      0.61 o
  -7  10  10        1.23        1.97      0.60 o
  -6  10  10        7.02        9.34      0.84 o
  -5  10  10        8.16        8.02      2.11 o
  -4  10  10        0.10       -0.63      0.63 o
  -3  10  10        3.42        1.63      0.76 o
  -2  10  10        0.02        0.13      0.83 o
  -1  10  10        0.63       -0.55      0.80 o
   0  10  10        1.56        1.45      0.66 o
   1  10  10        0.09       -0.58      0.58 o
   2  10  10        1.00        1.40      0.70 o
  -7  11  10        2.23        2.39      0.61 o
  -6  11  10        5.21        5.35      0.73 o
  -5  11  10        1.48        1.99      0.81 o
  -4  11  10        0.00       -1.31      1.33 o
  -3  11  10        0.49       -0.33      0.67 o
  -2  11  10        1.77        1.78      0.77 o
  -1  11  10        2.17        2.37      0.81 o
   0  11  10        0.59        1.42      0.76 o
   1  11  10        0.35        1.41      1.15 o
  -4  12  10        0.17        0.38      1.08 o
  -3  12  10        1.14        0.78      1.11 o
 -14   1  11        0.12       -0.29      0.48 o
 -13   1  11       10.15       10.46      1.18 o
 -12   1  11        5.08        6.61      0.58 o
 -11   1  11       27.77       27.24      0.77 o
 -10   1  11        2.09        2.00      0.32 o
  -9   1  11       21.93       21.66      0.68 o
  -8   1  11       13.46       12.28      0.48 o
  -7   1  11        3.87        4.03      0.27 o
  -6   1  11        3.92        4.53      0.26 o
  -5   1  11        9.18       10.09      0.41 o
  -4   1  11        3.30        5.09      0.63 o
  -3   1  11       24.43       22.16      0.65 o
  -2   1  11        9.45        7.37      0.38 o
  -1   1  11        1.80        1.27      0.27 o
   0   1  11        3.25        3.47      0.35 o
   1   1  11        3.13        3.15      0.37 o
   2   1  11       37.43       38.54      1.06 o
   3   1  11        0.27        0.34      0.44 o
   4   1  11        2.43        2.82      0.60 o
   5   1  11        0.83        1.47      0.66 o
   6   1  11        5.11        5.85      0.82 o
   7   1  11        1.17        0.62      0.68 o
 -14   2  11        2.41        1.97      0.60 o
 -13   2  11        0.70       -0.43      0.43 o
 -12   2  11        0.86        1.17      0.43 o
 -11   2  11        8.95        9.82      0.52 o
 -10   2  11       54.02       50.45      1.11 o
  -9   2  11       15.56       14.50      0.58 o
  -8   2  11        8.34        9.24      0.45 o
  -7   2  11       38.09       40.11      0.88 o
  -6   2  11       97.57       83.43      1.38 o
  -5   2  11       38.37       32.58      0.90 o
  -4   2  11       39.01       34.79      1.33 o
  -3   2  11      319.49      302.17      5.10 o
  -2   2  11        4.87        3.92      0.85 o
  -1   2  11       10.05       10.37      0.51 o
   0   2  11        0.56        0.97      0.52 o
   1   2  11        6.07        5.32      0.45 o
   2   2  11        0.00       -0.31      0.31 o
   3   2  11       11.98       10.55      0.77 o
   4   2  11       14.27       14.67      1.43 o
   5   2  11        2.47        2.69      0.70 o
   6   2  11        0.11        0.20      0.60 o
   7   2  11        0.01       -0.81      0.86 o
 -14   3  11        1.99        2.02      0.63 o
 -13   3  11        8.64       10.22      1.05 o
 -12   3  11        9.10        9.24      1.12 o
 -11   3  11        0.87        1.27      0.40 o
 -10   3  11        9.70       10.81      0.72 o
  -9   3  11        5.80        5.47      0.42 o
  -8   3  11        1.40        1.23      0.36 o
  -7   3  11       56.18       51.36      1.10 o
  -6   3  11        8.60        8.72      0.46 o
  -5   3  11        5.09        5.30      0.43 o
  -4   3  11        2.45        2.01      0.60 o
  -3   3  11       47.10       42.84      1.62 o
  -2   3  11       13.99       15.37      1.41 o
  -1   3  11       98.09       91.73      2.08 o
   0   3  11       72.03       75.73      1.89 o
   1   3  11        5.35        6.18      0.63 o
   2   3  11       12.89       11.52      0.63 o
   3   3  11       10.97       12.90      0.88 o
   4   3  11        5.37        5.82      0.78 o
   5   3  11        1.95        3.52      0.73 o
   6   3  11        0.04        0.80      0.97 o
 -13   4  11       11.25       12.62      0.94 o
 -12   4  11        6.65        5.50      0.70 o
 -11   4  11        4.49        4.36      0.53 o
 -10   4  11        3.78        4.46      0.54 o
  -9   4  11        0.05       -0.21      0.29 o
  -8   4  11        2.00        1.95      0.33 o
  -7   4  11        9.82        8.27      0.49 o
  -6   4  11       45.63       43.48      1.19 o
  -5   4  11       16.81       18.43      0.83 o
  -4   4  11       11.67       10.38      0.66 o
  -3   4  11       25.57       25.17      0.99 o
  -2   4  11       38.89       35.99      1.20 o
  -1   4  11        0.69       -0.16      0.37 o
   0   4  11        0.27        0.21      0.52 o
   1   4  11       15.56       15.68      0.94 o
   2   4  11        2.50        1.88      0.57 o
   3   4  11        7.89        5.25      0.98 o
   4   4  11       40.90       47.67      2.47 o
   5   4  11        1.52        1.82      0.96 o
   6   4  11        1.37        0.01      0.82 o
 -13   5  11        0.08        0.51      0.54 o
 -12   5  11        0.10        0.07      0.46 o
 -11   5  11        1.86        1.30      0.48 o
 -10   5  11       10.21       11.82      0.70 o
  -9   5  11        0.29       -0.16      0.33 o
  -8   5  11        7.49        8.10      0.52 o
  -7   5  11        7.15        9.84      0.57 o
  -6   5  11        4.20        3.72      0.52 o
  -5   5  11       36.21       37.87      1.29 o
  -4   5  11        1.73        2.39      0.49 o
  -3   5  11        6.56        7.95      0.64 o
  -2   5  11       24.35       21.61      1.00 o
  -1   5  11        1.60        1.61      0.50 o
   0   5  11       14.67       14.62      1.69 o
   1   5  11       85.11       85.58      2.25 o
   2   5  11        0.04        0.51      0.62 o
   3   5  11        2.68        1.63      0.84 o
   4   5  11        0.01        0.69      0.83 o
   5   5  11        6.54        8.32      1.34 o
   6   5  11        3.56        4.12      1.19 o
 -12   6  11        2.12        2.04      0.72 o
 -11   6  11        0.39        0.43      0.44 o
 -10   6  11        0.01        0.25      0.41 o
  -9   6  11        8.80        9.67      0.60 o
  -8   6  11        3.43        3.56      0.83 o
  -7   6  11        0.01        0.19      0.40 o
  -6   6  11        2.13        1.78      0.51 o
  -5   6  11        7.80        6.22      0.66 o
  -4   6  11       11.91       11.67      0.82 o
  -3   6  11        1.29        2.10      0.51 o
  -2   6  11       14.12       15.06      0.94 o
  -1   6  11        8.08        7.63      1.32 o
   0   6  11       47.11       47.34      2.25 o
   1   6  11       15.29       19.10      1.17 o
   2   6  11        0.11       -0.51      0.51 o
   3   6  11        0.09        0.08      0.79 o
   4   6  11        3.65        3.40      1.02 o
   5   6  11        0.72        1.23      0.89 o
 -12   7  11        0.24       -0.43      0.50 o
 -11   7  11        1.60        1.77      0.50 o
 -10   7  11        5.47        4.92      0.61 o
  -9   7  11        2.20        2.74      0.68 o
  -8   7  11        1.60        0.29      0.39 o
  -7   7  11        4.93        4.16      0.55 o
  -6   7  11       18.40       21.13      2.81 o
  -5   7  11        2.42        2.31      0.58 o
  -4   7  11        2.02        1.64      0.55 o
  -3   7  11        1.06        0.51      0.49 o
  -2   7  11        4.59        4.68      0.66 o
  -1   7  11        0.18        0.33      0.50 o
   0   7  11       21.68       25.76      1.42 o
   1   7  11       35.50       38.18      1.56 o
   2   7  11        3.84        4.26      0.99 o
   3   7  11        8.15        5.62      1.11 o
   4   7  11        1.00        1.16      0.95 o
 -11   8  11        0.50       -0.09      0.47 o
 -10   8  11        3.38        3.05      1.11 o
  -9   8  11        0.37        0.20      0.46 o
  -8   8  11        5.20        5.04      0.90 o
  -7   8  11       49.48       53.74      1.52 o
  -6   8  11       21.59       22.50      1.29 o
  -5   8  11        8.07        7.40      1.19 o
  -4   8  11        0.13       -0.47      0.48 o
  -3   8  11        0.01        0.19      0.54 o
  -2   8  11        9.98       10.77      0.92 o
  -1   8  11        1.16        2.07      0.62 o
   0   8  11        3.42        3.77      0.75 o
   1   8  11        5.33        5.72      0.82 o
   2   8  11        4.18        4.61      0.80 o
   3   8  11        1.41        0.48      0.91 o
 -10   9  11        0.25       -0.03      0.48 o
  -9   9  11        8.63        8.64      0.77 o
  -8   9  11        0.14        0.02      0.74 o
  -7   9  11       55.53       64.06      1.84 o
  -6   9  11       17.97       19.22      1.04 o
  -5   9  11        3.10        1.66      1.01 o
  -4   9  11        2.84        3.62      1.14 o
  -3   9  11        2.87        2.35      0.73 o
  -2   9  11        3.76        4.21      0.76 o
  -1   9  11        6.65        7.04      0.88 o
   0   9  11        9.58       10.43      1.02 o
   1   9  11        0.48        1.81      0.83 o
   2   9  11        0.35        0.81      0.65 o
  -9  10  11        6.29        9.18      1.61 o
  -8  10  11        6.68        5.95      1.24 o
  -7  10  11        0.35        0.31      0.89 o
  -6  10  11        9.29       12.02      1.20 o
  -5  10  11        3.60        4.67      0.88 o
  -4  10  11        5.85        6.04      1.60 o
  -3  10  11        7.04        8.80      1.01 o
  -2  10  11        2.03        3.72      1.24 o
  -1  10  11        4.21        3.76      0.84 o
   0  10  11       10.52       13.09      1.76 o
   1  10  11        3.47        2.73      0.81 o
  -6  11  11        0.80        0.67      0.53 o
  -5  11  11        2.18        2.09      0.77 o
  -4  11  11        0.89       -0.09      0.60 o
  -3  11  11        0.24       -0.41      0.63 o
  -2  11  11        1.80        0.52      1.00 o
  -1  11  11        0.21        0.17      1.07 o
 -14   0  12        0.01        0.55      0.78 o
 -13   0  12        2.81        2.64      0.82 o
 -12   0  12        2.45        3.30      0.82 o
 -11   0  12       17.58       20.40      1.06 o
 -10   0  12       14.49       14.18      1.02 o
  -9   0  12       10.29       11.10      0.71 o
  -8   0  12        0.73        0.56      0.32 o
  -7   0  12       22.43       21.83      0.74 o
  -6   0  12        1.78        1.26      0.72 o
  -5   0  12        0.23        0.41      0.66 o
  -4   0  12      264.00      266.86      7.33 o
  -3   0  12      264.97      254.44      6.55 o
  -2   0  12       99.94      100.36      2.61 o
  -1   0  12       24.95       26.65      0.96 o
   0   0  12        1.54        1.20      0.40 o
   1   0  12       10.09        7.43      0.81 o
   2   0  12        8.18        7.33      0.92 o
   3   0  12        4.42        2.96      0.83 o
   4   0  12       14.86       10.76      1.29 o
   5   0  12        8.34        8.41      1.26 o
   6   0  12        8.25        5.71      1.16 o
 -14   1  12       11.33       11.22      0.89 o
 -13   1  12        4.30        4.47      0.63 o
 -12   1  12        1.28        0.51      0.84 o
 -11   1  12        9.59        7.67      0.51 o
 -10   1  12        0.08       -0.14      0.28 o
  -9   1  12       12.69       12.70      0.57 o
  -8   1  12        3.86        4.91      0.34 o
  -7   1  12        1.55        1.98      0.37 o
  -6   1  12        0.02       -0.07      0.21 o
  -5   1  12       36.28       30.05      1.34 o
  -4   1  12       12.92       13.51      0.98 o
  -3   1  12        0.07       -0.51      0.51 o
  -2   1  12       58.19       54.93      1.15 o
  -1   1  12        2.07        1.58      0.29 o
   0   1  12        8.05        7.42      0.47 o
   1   1  12        1.14        0.59      0.42 o
   2   1  12        1.03        0.95      0.44 o
   3   1  12        3.33        4.23      0.62 o
   4   1  12        1.61        2.45      0.65 o
   5   1  12        1.25        1.35      0.65 o
   6   1  12        0.06        0.01      0.55 o
 -14   2  12        2.19        1.63      0.94 o
 -13   2  12        0.74        0.66      0.46 o
 -12   2  12        2.01        2.68      0.72 o
 -11   2  12       40.97       39.79      1.24 o
 -10   2  12       30.48       31.71      0.87 o
  -9   2  12       23.75       23.74      0.76 o
  -8   2  12        0.50       -0.16      0.28 o
  -7   2  12        0.13        0.07      0.23 o
  -6   2  12       89.66       83.92      1.38 o
  -5   2  12       17.45       15.40      0.96 o
  -4   2  12        7.50        7.54      0.48 o
  -3   2  12        0.01       -0.28      0.47 o
  -2   2  12       34.64       31.36      1.03 o
  -1   2  12       45.56       43.04      1.74 o
   0   2  12        2.51        3.44      0.39 o
   1   2  12        1.76        1.58      0.37 o
   2   2  12        0.00       -0.33      0.39 o
   3   2  12        3.83        5.25      0.67 o
   4   2  12        8.11        9.34      0.89 o
   5   2  12        0.09        0.16      0.61 o
   6   2  12        0.75        0.75      1.68 o
 -13   3  12        8.25        9.99      0.87 o
 -12   3  12       33.70       31.56      1.27 o
 -11   3  12        0.25        0.78      0.40 o
 -10   3  12       25.08       27.45      0.85 o
  -9   3  12        4.50        5.32      0.43 o
  -8   3  12        0.16       -0.05      0.26 o
  -7   3  12       59.06       53.50      1.12 o
  -6   3  12        6.30        6.44      0.45 o
  -5   3  12        1.97        2.33      0.79 o
  -4   3  12        1.33        2.75      0.91 o
  -3   3  12        0.04       -0.33      0.54 o
  -2   3  12        9.61        9.38      1.13 o
  -1   3  12       10.23       10.38      0.72 o
   0   3  12       13.93       14.05      1.41 o
   1   3  12        2.44        2.71      0.57 o
   2   3  12        1.27        0.71      0.52 o
   3   3  12       12.05       13.65      0.92 o
   4   3  12        3.75        6.44      1.84 o
   5   3  12       44.95       48.99      1.84 o
 -13   4  12       26.82       31.11      1.38 o
 -12   4  12        7.14        8.94      0.78 o
 -11   4  12        8.81        8.67      0.65 o
 -10   4  12       12.13       13.03      0.76 o
  -9   4  12       28.84       29.61      0.87 o
  -8   4  12       10.84        9.83      0.56 o
  -7   4  12        9.95        9.10      0.68 o
  -6   4  12        0.25       -0.03      0.27 o
  -5   4  12       19.47       19.02      0.93 o
  -4   4  12        4.30        4.73      0.50 o
  -3   4  12        4.52        4.83      0.52 o
  -2   4  12        0.79        0.73      0.39 o
  -1   4  12        9.30        9.03      0.70 o
   0   4  12        0.00        0.09      0.43 o
   1   4  12       39.69       38.61      1.46 o
   2   4  12       46.77       48.53      1.65 o
   3   4  12        5.97        5.50      1.07 o
   4   4  12       40.80       46.55      2.44 o
   5   4  12        0.31        0.35      0.82 o
 -13   5  12        0.18       -0.05      0.49 o
 -12   5  12        2.46        3.95      0.64 o
 -11   5  12        1.78        0.93      0.43 o
 -10   5  12        5.04        4.20      0.52 o
  -9   5  12        1.46        0.98      0.36 o
  -8   5  12        8.45        9.67      0.61 o
  -7   5  12        2.87        1.45      0.37 o
  -6   5  12        7.78        6.79      0.75 o
  -5   5  12        1.37        1.08      0.43 o
  -4   5  12        5.23        6.16      0.60 o
  -3   5  12        0.02       -0.06      0.39 o
  -2   5  12       11.34       12.98      0.85 o
  -1   5  12        0.01       -0.01      0.42 o
   0   5  12       16.79       17.70      1.07 o
   1   5  12       24.31       22.75      1.21 o
   2   5  12        2.17        0.41      0.80 o
   3   5  12        3.05        1.36      0.91 o
   4   5  12        0.50        0.57      0.94 o
   5   5  12        0.00        0.11      0.85 o
 -12   6  12        0.55        0.39      0.51 o
 -11   6  12        0.03       -0.40      0.40 o
 -10   6  12        0.00       -0.39      0.39 o
  -9   6  12        0.11       -0.32      0.43 o
  -8   6  12       31.39       36.53      1.64 o
  -7   6  12        1.60        2.13      0.45 o
  -6   6  12       12.16       13.39      0.88 o
  -5   6  12       16.92       19.34      1.03 o
  -4   6  12        0.50       -0.44      0.44 o
  -3   6  12       37.96       39.22      3.80 o
  -2   6  12        4.89        4.15      0.63 o
  -1   6  12        0.00        0.46      0.51 o
   0   6  12        0.24        0.86      0.58 o
   1   6  12        0.16       -0.49      1.22 o
   2   6  12       12.98       11.98      0.99 o
   3   6  12        0.00       -0.68      0.68 o
   4   6  12        0.62        1.05      0.89 o
 -11   7  12        0.05        0.08      0.45 o
 -10   7  12        0.16       -0.39      0.39 o
  -9   7  12        6.47        5.12      0.72 o
  -8   7  12        7.07        7.50      0.81 o
  -7   7  12        8.07        7.61      0.64 o
  -6   7  12        2.97        2.67      0.62 o
  -5   7  12        0.03        0.28      0.51 o
  -4   7  12        0.62        0.26      0.50 o
  -3   7  12        1.13        0.92      0.53 o
  -2   7  12        0.02       -0.17      0.58 o
  -1   7  12        1.05        1.09      0.55 o
   0   7  12       10.81       10.84      0.94 o
   1   7  12       12.44       12.36      1.01 o
   2   7  12        3.81        3.83      0.96 o
   3   7  12        3.81        4.84      1.10 o
 -10   8  12        0.73       -0.32      0.46 o
  -9   8  12        0.60       -0.42      0.44 o
  -8   8  12        1.97        2.01      0.55 o
  -7   8  12        1.06        2.43      0.56 o
  -6   8  12        2.17        4.31      0.75 o
  -5   8  12        6.07        8.55      0.89 o
  -4   8  12        0.36        0.90      0.57 o
  -3   8  12        8.77        9.21      0.89 o
  -2   8  12        3.04        2.60      1.53 o
  -1   8  12        0.98        0.46      0.60 o
   0   8  12        0.64        1.60      0.65 o
   1   8  12        2.12        2.12      0.69 o
   2   8  12        1.11        0.44      0.87 o
  -9   9  12        2.79        3.20      0.60 o
  -8   9  12        0.38       -0.44      0.48 o
  -7   9  12        8.84       12.65      0.87 o
  -6   9  12        0.68        1.77      0.73 o
  -5   9  12        1.26        1.10      0.71 o
  -4   9  12        7.94        7.62      0.93 o
  -3   9  12        4.32        5.15      1.42 o
  -2   9  12        1.51        1.04      0.74 o
  -1   9  12        0.11       -0.41      0.57 o
   0   9  12        1.59        2.63      0.81 o
   1   9  12        0.15        0.93      0.70 o
  -8  10  12        5.29        4.71      1.49 o
  -7  10  12        0.32        0.26      0.51 o
  -6  10  12       11.42       13.05      1.40 o
  -5  10  12        0.14       -0.35      0.63 o
  -4  10  12        0.30        0.58      0.69 o
  -3  10  12        2.16        3.33      0.81 o
  -2  10  12        0.27       -0.59      0.59 o
  -1  10  12        0.72        2.63      0.79 o
   0  10  12        8.15        9.86      1.67 o
 -13   1  13        0.57       -0.13      0.41 o
 -12   1  13        2.03        2.47      0.51 o
 -11   1  13        0.50       -0.40      0.40 o
 -10   1  13        0.01        0.26      0.28 o
  -9   1  13        4.45        4.90      0.38 o
  -8   1  13       46.59       46.96      0.96 o
  -7   1  13        0.00       -0.06      0.81 o
  -6   1  13        0.12        0.63      0.55 o
  -5   1  13        1.29        0.74      0.64 o
  -4   1  13        9.52        9.07      0.92 o
  -3   1  13       48.04       42.18      1.10 o
  -2   1  13        1.63        1.37      0.35 o
  -1   1  13        0.09       -0.24      0.24 o
   0   1  13        6.15        5.65      0.45 o
   1   1  13        2.77        3.28      0.43 o
   2   1  13        0.25       -0.02      0.41 o
   3   1  13       12.54       13.25      1.34 o
   4   1  13        5.41        6.66      0.78 o
   5   1  13        0.78        0.66      1.14 o
 -13   2  13        0.43        0.18      0.45 o
 -12   2  13        0.19       -0.11      0.41 o
 -11   2  13        8.48        9.85      0.61 o
 -10   2  13        2.95        2.07      0.47 o
  -9   2  13        3.27        3.04      0.36 o
  -8   2  13       18.76       18.78      0.62 o
  -7   2  13       37.77       37.87      1.11 o
  -6   2  13        3.98        4.96      1.09 o
  -5   2  13        0.02        1.88      0.87 o
  -4   2  13       69.29       58.94      2.79 o
  -3   2  13        0.29       -0.28      0.28 o
  -2   2  13       31.29       29.14      1.04 o
  -1   2  13       46.17       47.48      1.43 o
   0   2  13        0.00        0.18      0.33 o
   1   2  13        7.23        7.21      0.55 o
   2   2  13        0.05       -0.35      0.35 o
   3   2  13       14.99       17.21      1.08 o
   4   2  13        1.19        0.65      0.72 o
   5   2  13        1.73        1.00      0.62 o
 -13   3  13        2.17        2.49      0.60 o
 -12   3  13        4.44        5.91      0.66 o
 -11   3  13       29.92       29.60      1.00 o
 -10   3  13        3.11        5.01      0.48 o
  -9   3  13        5.10        6.36      0.50 o
  -8   3  13       10.26        9.12      0.57 o
  -7   3  13       12.26        9.53      0.81 o
  -6   3  13        0.94        0.08      0.23 o
  -5   3  13        5.23        4.57      0.41 o
  -4   3  13        8.08        7.47      1.42 o
  -3   3  13        0.46        0.65      0.63 o
  -2   3  13        0.14        0.02      0.32 o
  -1   3  13        7.91        6.70      0.97 o
   0   3  13       69.57       68.51      1.90 o
   1   3  13        3.88        3.24      0.60 o
   2   3  13       21.13       21.96      1.56 o
   3   3  13        6.37        6.21      1.08 o
   4   3  13        7.18        7.70      1.23 o
 -13   4  13        0.43        0.54      0.50 o
 -12   4  13        0.77        1.23      0.50 o
 -11   4  13       31.34       32.19      1.08 o
 -10   4  13        8.11        8.74      0.61 o
  -9   4  13        4.99        4.08      0.45 o
  -8   4  13       10.52       12.76      0.67 o
  -7   4  13        0.81        0.89      0.63 o
  -6   4  13        0.04       -0.08      0.26 o
  -5   4  13        1.45        2.27      0.42 o
  -4   4  13       25.47       26.25      1.53 o
  -3   4  13        0.45       -0.06      0.36 o
  -2   4  13        1.52        1.01      0.42 o
  -1   4  13        4.09        4.30      0.59 o
   0   4  13       18.59       21.07      1.11 o
   1   4  13        1.79        1.03      0.57 o
   2   4  13        4.29        2.36      0.86 o
   3   4  13        0.67        0.33      0.79 o
   4   4  13        3.92        3.34      0.96 o
 -12   5  13        2.38        2.34      0.58 o
 -11   5  13        0.97        0.76      0.45 o
 -10   5  13        0.50       -0.30      0.39 o
  -9   5  13        9.60        8.05      0.60 o
  -8   5  13        5.43        5.77      0.51 o
  -7   5  13       11.44       11.95      0.65 o
  -6   5  13        1.24        1.10      0.68 o
  -5   5  13       15.33       16.43      0.90 o
  -4   5  13        8.18        9.05      0.71 o
  -3   5  13        1.89        2.83      0.53 o
  -2   5  13        0.17       -0.22      0.42 o
  -1   5  13        4.45        3.49      0.61 o
   0   5  13        5.93        6.44      0.75 o
   1   5  13        9.60        9.36      0.87 o
   2   5  13       10.36       11.16      1.23 o
   3   5  13       11.45        9.70      1.33 o
   4   5  13        0.51        0.62      0.81 o
 -12   6  13        0.26        0.47      0.51 o
 -11   6  13        1.57        0.85      0.47 o
 -10   6  13        1.17        0.72      0.66 o
  -9   6  13        0.54        0.96      0.45 o
  -8   6  13       26.87       31.36      1.07 o
  -7   6  13       23.68       25.36      0.94 o
  -6   6  13        4.50        3.67      0.63 o
  -5   6  13        2.84        3.47      0.61 o
  -4   6  13        7.35        7.51      0.73 o
  -3   6  13        2.13        1.64      0.55 o
  -2   6  13        1.37        1.03      0.52 o
  -1   6  13        0.47        0.37      0.50 o
   0   6  13        6.20        7.97      2.13 o
   1   6  13        0.13        0.91      1.15 o
   2   6  13        0.30        0.59      0.79 o
   3   6  13        0.01       -0.47      0.71 o
 -11   7  13        1.29        1.34      0.99 o
 -10   7  13        0.25        1.22      0.47 o
  -9   7  13        6.90        6.95      0.78 o
  -8   7  13       11.64       13.52      1.24 o
  -7   7  13        1.36        2.08      0.51 o
  -6   7  13       14.89       14.93      1.54 o
  -5   7  13        1.83        1.50      0.57 o
  -4   7  13        4.46        3.67      0.67 o
  -3   7  13        2.07        1.74      0.59 o
  -2   7  13        6.38        7.07      0.80 o
  -1   7  13        2.46        2.47      0.89 o
   0   7  13        0.03        0.38      0.54 o
   1   7  13        6.55        6.90      2.69 o
   2   7  13        2.11        1.50      0.89 o
 -10   8  13        0.00        0.00      0.73 o
  -9   8  13        6.10        6.98      0.70 o
  -8   8  13        1.25        1.12      0.49 o
  -7   8  13        2.21        2.08      0.55 o
  -6   8  13        0.29        0.35      0.57 o
  -5   8  13        0.06       -0.36      0.53 o
  -4   8  13        0.89        1.14      0.60 o
  -3   8  13        0.72        1.18      0.60 o
  -2   8  13        0.69        0.53      0.60 o
  -1   8  13        5.00        5.29      0.83 o
   0   8  13        7.77        9.13      2.51 o
   1   8  13        0.83        1.07      1.25 o
  -8   9  13        0.01       -0.27      0.46 o
  -7   9  13       10.89       13.94      0.88 o
  -6   9  13        4.54        5.06      1.08 o
  -5   9  13       10.27       12.32      1.34 o
  -4   9  13        9.88       11.34      1.06 o
  -3   9  13        0.15        0.62      0.67 o
  -2   9  13        3.82        5.54      0.90 o
  -1   9  13        3.12        2.93      0.84 o
   0   9  13       19.01       23.74      2.30 o
  -5  10  13        4.67        6.19      0.91 o
  -4  10  13        1.86        1.25      0.78 o
  -3  10  13        5.88        5.81      1.51 o
 -13   0  14        0.20        0.62      0.62 o
 -12   0  14        8.56        9.43      0.92 o
 -11   0  14       20.22       24.21      1.29 o
  -9   0  14        1.36        0.93      0.91 o
  -8   0  14        4.50        4.01      1.10 o
  -7   0  14       58.05       64.19      3.02 o
  -6   0  14        1.28        2.05      0.91 o
  -5   0  14        0.25       -0.15      0.77 o
  -4   0  14       17.27       12.55      1.38 o
  -3   0  14        0.52       -0.68      0.68 o
  -2   0  14        2.12        2.68      0.91 o
  -1   0  14       11.66       10.42      0.84 o
   0   0  14       17.14       17.85      1.17 o
   1   0  14        1.89        2.17      0.67 o
   2   0  14        2.34        2.74      0.82 o
   3   0  14        5.38        6.67      1.09 o
   4   0  14        0.68        0.57      0.82 o
 -13   1  14        4.16        3.59      0.57 o
 -12   1  14        3.27        3.63      0.58 o
 -11   1  14        1.61        1.31      0.36 o
 -10   1  14        1.10        0.43      0.89 o
  -9   1  14       13.92       13.70      1.52 o
  -8   1  14        6.46        6.51      1.24 o
  -7   1  14       18.20       19.39      1.84 o
  -6   1  14       26.24       26.88      1.96 o
  -5   1  14        6.10        3.77      1.03 o
  -4   1  14       11.21       11.34      1.38 o
  -3   1  14       12.71       10.57      1.37 o
  -2   1  14        8.53        9.63      0.69 o
  -1   1  14        1.84        0.86      0.31 o
   0   1  14        9.21        8.79      0.56 o
   1   1  14        1.97        2.00      0.49 o
   2   1  14        2.90        4.29      1.60 o
   3   1  14        6.86        7.94      0.87 o
   4   1  14        4.88        4.42      0.73 o
 -13   2  14        0.25        0.20      0.44 o
 -12   2  14        0.10       -0.40      0.40 o
 -11   2  14        0.90        0.97      0.36 o
 -10   2  14        2.64        2.09      1.15 o
  -9   2  14        4.65        4.64      1.18 o
  -8   2  14        6.90        7.17      1.24 o
  -7   2  14        8.37       10.48      1.44 o
  -6   2  14        0.30       -0.15      0.90 o
  -5   2  14       80.40       76.33      3.37 o
  -4   2  14        8.40       12.51      1.42 o
  -3   2  14       20.61       20.29      1.79 o
  -2   2  14        0.08       -0.22      0.34 o
  -1   2  14        0.00       -0.09      0.40 o
   0   2  14        6.56        8.01      0.72 o
   1   2  14       18.85       19.10      1.06 o
   2   2  14        0.78        1.23      0.53 o
   3   2  14       10.93       11.83      0.92 o
 -12   3  14       11.40       11.99      0.88 o
 -11   3  14        0.14       -0.06      0.53 o
 -10   3  14       39.87       41.68      1.08 o
  -9   3  14       19.01       20.55      1.00 o
  -8   3  14        3.26        1.88      1.07 o
  -7   3  14        0.09        0.05      0.82 o
  -6   3  14        6.62        4.75      1.23 o
  -5   3  14        1.87        0.57      1.01 o
  -4   3  14       12.36       10.39      1.40 o
  -3   3  14       11.78       10.49      0.96 o
  -2   3  14        1.36        1.94      0.50 o
  -1   3  14        3.14        3.55      0.57 o
   0   3  14        1.40        0.77      0.51 o
   1   3  14        6.79        7.39      0.77 o
   2   3  14        0.71        0.63      0.72 o
   3   3  14        8.27        8.54      1.19 o
 -12   4  14       21.53       22.66      0.95 o
 -11   4  14        2.60        4.68      0.53 o
 -10   4  14       14.70       14.92      0.74 o
  -9   4  14        4.79        4.67      0.48 o
  -8   4  14        0.39        0.34      0.45 o
  -7   4  14        7.37        9.40      0.72 o
  -6   4  14        2.58        2.66      0.84 o
  -5   4  14        7.64        9.69      1.48 o
  -4   4  14        4.74        6.06      0.56 o
  -3   4  14        2.06        2.10      0.46 o
  -2   4  14        0.75        1.60      0.47 o
  -1   4  14        0.03       -0.06      0.48 o
   0   4  14        0.83        1.50      0.54 o
   1   4  14        0.11       -0.21      0.48 o
   2   4  14        9.77        7.84      1.08 o
   3   4  14        5.14        4.95      1.05 o
 -12   5  14        5.76        6.61      1.08 o
 -11   5  14        0.02       -0.38      0.38 o
 -10   5  14        4.83        4.65      0.54 o
  -9   5  14        4.18        5.06      0.52 o
  -8   5  14        0.99        1.74      0.40 o
  -7   5  14        0.30        0.06      0.32 o
  -6   5  14        9.33        9.49      0.74 o
  -5   5  14        0.05        0.62      0.43 o
  -4   5  14        0.89        0.53      0.45 o
  -3   5  14        9.04        8.54      0.74 o
  -2   5  14        2.27        3.13      0.60 o
  -1   5  14       18.07       18.14      1.30 o
   0   5  14        0.57       -0.05      0.53 o
   1   5  14        0.11       -0.08      0.52 o
   2   5  14        2.53        1.80      0.84 o
 -11   6  14        1.87        2.15      0.78 o
 -10   6  14        0.98        1.63      0.46 o
  -9   6  14        1.16        1.21      0.44 o
  -8   6  14        0.42        0.61      0.45 o
  -7   6  14        0.90        1.03      0.41 o
  -6   6  14        0.11       -0.04      0.47 o
  -5   6  14        8.91        9.70      0.79 o
  -4   6  14        8.63        9.52      0.81 o
  -3   6  14       13.17       14.24      0.99 o
  -2   6  14        0.69        0.43      0.51 o
  -1   6  14        0.10       -0.06      0.54 o
   0   6  14        0.35        0.41      0.54 o
   1   6  14        0.18        0.14      0.58 o
   2   6  14        1.35        1.09      0.83 o
 -10   7  14        0.00       -0.63      0.63 o
  -9   7  14        1.01        2.08      0.60 o
  -8   7  14        8.66       10.84      0.71 o
  -7   7  14        3.54        3.70      0.54 o
  -6   7  14        0.01       -0.12      0.50 o
  -5   7  14        0.05       -0.11      0.51 o
  -4   7  14        0.02        0.14      0.53 o
  -3   7  14        0.11       -0.47      0.47 o
  -2   7  14        0.00       -0.13      0.57 o
  -1   7  14        3.19        3.78      0.72 o
   0   7  14        0.54       -0.48      0.55 o
   1   7  14        1.16        0.96      0.86 o
  -9   8  14        0.17       -0.14      0.60 o
  -8   8  14        2.24        2.59      0.56 o
  -7   8  14        1.66        1.49      0.48 o
  -6   8  14        1.55        2.14      0.67 o
  -5   8  14        2.64        2.75      0.69 o
  -4   8  14        0.00       -0.15      0.54 o
  -3   8  14        2.27        2.43      0.67 o
  -2   8  14        4.28        4.57      0.84 o
  -1   8  14        0.46        1.01      0.67 o
  -6   9  14        1.51        1.80      0.61 o
  -5   9  14        2.65        4.27      0.80 o
  -4   9  14        0.00        0.15      0.62 o
  -3   9  14        0.32        0.84      0.65 o
 -10   1  15        0.10       -0.36      0.93 o
  -9   1  15        2.74        3.25      1.09 o
  -8   1  15        1.06        0.13      0.87 o
  -7   1  15        0.17        0.52      0.96 o
  -6   1  15        4.80        4.15      1.23 o
  -5   1  15       10.17        9.53      1.41 o
  -4   1  15       18.28       14.72      1.59 o
  -3   1  15        0.00       -0.42      0.72 o
  -2   1  15        0.08       -0.40      0.78 o
  -1   1  15        0.79        0.60      0.47 o
   0   1  15        1.44        2.35      0.46 o
   1   1  15        0.77        0.30      0.43 o
   2   1  15       10.98       12.98      0.90 o
 -12   2  15        1.41        3.35      1.14 o
 -11   2  15        0.04        0.16      0.91 o
 -10   2  15        0.57       -0.33      0.93 o
  -9   2  15        1.20        0.93      0.98 o
  -8   2  15       20.78       21.98      2.03 o
  -7   2  15        7.62       10.15      1.50 o
  -6   2  15       21.99       26.05      2.16 o
  -5   2  15       15.11       14.88      1.67 o
  -4   2  15        0.91        0.92      0.92 o
  -3   2  15        1.16       -0.01      0.81 o
  -2   2  15        0.33        1.51      0.89 o
  -1   2  15       30.02       30.30      1.48 o
   0   2  15        5.99        6.51      0.70 o
   1   2  15        1.84        3.04      0.78 o
   2   2  15        3.40        3.97      0.91 o
 -12   3  15        0.46       -0.12      1.00 o
 -11   3  15        8.56       10.84      1.56 o
 -10   3  15       14.39       15.99      1.78 o
  -9   3  15        3.05        2.21      1.12 o
  -8   3  15        5.74        7.46      1.38 o
  -7   3  15        8.90        9.21      1.51 o
  -6   3  15        0.20       -0.96      0.96 o
  -5   3  15        0.33       -0.84      0.84 o
  -4   3  15        7.61        6.21      1.35 o
  -3   3  15        0.10        0.45      0.93 o
  -2   3  15       16.27       17.62      1.75 o
  -1   3  15        1.70        2.21      0.53 o
   0   3  15        0.53       -0.42      0.42 o
   1   3  15        2.94        2.80      0.76 o
   2   3  15        6.91        8.58      1.08 o
 -11   4  15        0.89        1.36      1.10 o
 -10   4  15        0.16       -0.63      1.10 o
  -9   4  15        0.38        1.67      1.22 o
  -8   4  15       15.41       15.93      1.87 o
  -7   4  15        1.60        1.32      1.14 o
  -6   4  15        0.94        0.42      1.03 o
  -5   4  15        5.50        4.05      1.22 o
  -4   4  15        2.66        1.61      1.05 o
  -3   4  15        1.51        2.44      1.08 o
  -2   4  15        1.44        1.01      0.52 o
  -1   4  15        0.14        0.54      0.48 o
   0   4  15        6.04        5.51      0.91 o
   1   4  15        1.09        0.10      0.64 o
 -11   5  15        0.21       -0.69      1.08 o
 -10   5  15        0.00       -1.02      1.02 o
  -9   5  15       30.50       32.30      2.58 o
  -8   5  15        4.42        4.23      1.34 o
  -7   5  15        0.20        0.65      1.08 o
  -6   5  15        0.64        1.60      1.15 o
  -5   5  15        7.53        9.96      1.61 o
  -4   5  15        0.01        0.96      0.97 o
  -3   5  15       10.08       10.82      1.57 o
  -2   5  15        5.81        6.09      0.69 o
  -1   5  15        0.00        0.43      0.50 o
   0   5  15        2.92        2.60      0.62 o
   1   5  15        0.30       -0.63      0.63 o
 -10   6  15        2.86        2.34      0.65 o
  -9   6  15        4.02        5.47      0.74 o
  -8   6  15        3.35        3.40      0.67 o
  -7   6  15        0.17        0.14      0.50 o
  -6   6  15        0.01        0.33      1.10 o
  -5   6  15        0.08       -0.97      0.97 o
  -4   6  15        2.38        4.17      1.37 o
  -3   6  15        0.72        1.34      0.59 o
  -2   6  15        2.39        3.43      1.07 o
  -1   6  15        1.74        3.08      1.66 o
   0   6  15        0.76        0.33      0.63 o
  -9   7  15        2.37        4.77      1.30 o
  -8   7  15        0.75        0.56      1.66 o
  -7   7  15        0.03       -0.50      0.50 o
  -6   7  15        0.02       -0.11      1.02 o
  -5   7  15        1.96        2.96      0.64 o
  -4   7  15        0.03       -0.33      0.51 o
  -3   7  15        0.28        1.14      0.55 o
  -2   7  15        4.10        4.10      1.13 o
  -1   7  15        1.47        2.55      1.62 o
  -7   8  15        0.18        2.17      1.28 o
  -6   8  15        1.25        2.33      0.51 o
  -5   8  15        1.19        0.98      0.85 o
  -4   8  15        3.60        5.79      0.97 o
  -3   8  15        0.07        0.83      0.93 o
  -6   0  16        6.88        9.85      1.42 o
   1   0  16       21.93       26.12      1.57 o
 -10   1  16        0.00       -0.92      0.92 o
  -9   1  16       10.30        7.52      1.47 o
  -8   1  16        0.77        1.18      1.00 o
  -7   1  16        0.04        0.31      0.94 o
  -6   1  16       14.55       12.50      1.56 o
  -5   1  16        4.81        6.47      1.32 o
  -4   1  16        5.00        5.27      1.19 o
  -3   1  16        0.00        0.16      0.89 o
  -2   1  16        0.79       -0.68      0.86 o
   1   1  16        0.00        1.07      0.67 o
 -11   2  16        0.00       -0.63      0.97 o
 -10   2  16        0.05       -0.68      1.00 o
  -9   2  16       10.69       10.70      1.56 o
  -8   2  16        0.07       -0.36      0.99 o
  -7   2  16        9.44        9.00      1.53 o
  -6   2  16       10.97       12.75      1.67 o
  -5   2  16        1.81        1.53      1.00 o
  -4   2  16        0.28       -0.26      0.91 o
  -3   2  16        2.16        2.43      1.00 o
  -2   2  16        2.51        0.65      0.95 o
  -1   2  16       10.75       12.17      1.53 o
   1   2  16        2.31        3.84      0.80 o
 -11   3  16        0.25        0.73      1.07 o
 -10   3  16       20.72       24.23      2.28 o
  -9   3  16        0.02       -0.94      0.94 o
  -8   3  16       12.64       16.20      1.82 o
  -7   3  16       23.49       25.82      2.33 o
  -6   3  16        2.99        1.48      1.03 o
  -5   3  16       15.44       14.92      1.75 o
  -4   3  16        3.91        2.66      1.15 o
  -3   3  16        0.00       -0.19      0.85 o
  -2   3  16        1.31        1.51      1.02 o
  -1   3  16        0.01        0.21      0.85 o
   0   3  16        1.38        1.06      0.97 o
 -10   4  16        4.90        6.49      1.60 o
  -9   4  16        1.53        0.53      1.22 o
  -8   4  16       10.02       11.24      1.67 o
  -7   4  16        0.20       -0.25      1.10 o
  -6   4  16        9.42        9.00      1.54 o
  -5   4  16        1.72       -0.95      0.95 o
  -4   4  16        4.99        4.37      1.32 o
  -3   4  16        0.00       -0.46      0.90 o
  -2   4  16        1.16        0.41      0.91 o
  -1   4  16        0.92       -0.50      0.85 o
   0   4  16        0.27       -0.46      0.83 o
 -10   5  16        5.62        5.29      1.50 o
  -9   5  16        0.06       -0.99      0.99 o
  -8   5  16        5.85        8.64      1.70 o
  -7   5  16        2.64        2.57      1.39 o
  -6   5  16        0.00       -0.26      1.06 o
  -5   5  16        4.30        5.09      1.39 o
  -4   5  16        0.03       -1.00      1.01 o
  -3   5  16        0.02       -0.96      0.96 o
  -2   5  16        1.29       -0.37      1.05 o
  -1   5  16        0.49        1.73      1.02 o
  -8   6  16        0.00        1.91      1.30 o
  -7   6  16        0.05        0.28      1.19 o
  -6   6  16        0.19        0.63      1.06 o
  -5   6  16        0.50        0.22      1.04 o
  -4   6  16        1.40        1.83      1.18 o
  -3   6  16        5.91        7.25      1.54 o
  -2   6  16        0.03       -0.48      1.04 o
  -6   7  16        0.28       -0.75      1.07 o
  -5   7  16        0.29        0.57      1.08 o
  -9   1  17        0.69       -0.96      0.96 o
  -8   1  17        2.11        1.29      1.09 o
  -7   1  17        0.36       -0.85      0.85 o
  -6   1  17        1.65        0.33      0.96 o
  -5   1  17        0.56       -0.79      0.93 o
  -4   1  17        0.42        0.99      1.04 o
 -10   2  17        1.27        1.71      1.11 o
  -9   2  17        5.04        3.97      1.39 o
  -8   2  17        1.42        1.15      1.10 o
  -7   2  17        1.76        2.22      1.11 o
  -6   2  17       10.55        9.98      1.53 o
  -5   2  17        5.42        6.72      1.39 o
  -4   2  17        7.16        6.06      1.37 o
  -3   2  17        9.86       11.47      1.55 o
  -2   2  17        0.16        0.45      1.00 o
  -9   3  17        0.76        3.02      1.21 o
  -8   3  17        2.71        2.97      1.23 o
  -7   3  17        2.51        5.00      1.38 o
  -6   3  17       14.48       12.54      1.72 o
  -5   3  17        0.07        0.92      1.09 o
  -4   3  17        0.08       -0.48      0.86 o
  -3   3  17        0.20       -0.83      0.83 o
  -2   3  17        2.56        1.95      1.08 o
  -9   4  17        0.47        0.25      1.18 o
  -8   4  17        0.03        1.92      1.21 o
  -7   4  17        0.72        2.02      1.25 o
  -6   4  17        4.35        3.24      1.28 o
  -5   4  17        4.10        4.72      1.38 o
  -4   4  17        1.24       -0.54      0.94 o
  -3   4  17        1.86        2.27      1.16 o
  -7   5  17        1.56        2.31      1.32 o
  -6   5  17        1.22        2.00      1.11 o
  -5   5  17        0.02       -0.38      0.93 o
  -4   5  17        0.41       -0.92      0.92 o
  -8   2  18        0.25        0.93      0.99 o
  -7   2  18        0.72        0.55      1.02 o
  -6   2  18        1.20        1.94      1.07 o
  -5   2  18        6.79        5.71      1.40 o
  -4   2  18        1.69        2.80      1.15 o
 
